# Supplementary material for: Hexokinase 2-driven glycolysis in pericytes activates their contractility leading to tumor blood vessel abnormalities
Source: Nat Commun. 2021 Oct 14;12:6011. doi: 10.1038/s41467-021-26259-y (PMC8517026; doi:10.1038/s41467-021-26259-y)
Supplement: Supplementary file 10 — Source Data [file 41467_2021_26259_MOESM10_ESM.xlsx]

## Sheet: Fig. 1
Data acquisition and analyzed by ImageJ 2.1.0 Graphs ploted by Prism 8 version 1.0.
Fig.1C				Fig.1F				Fig.1K						Fig.1L
	% CD146/α-SMA （NSCLC）				% CD146/α-SMA （HCC）				Relative Enrichement (Endothelial cell (NSCLC))						Relative Enrichment (Endothelial cell (HCC))
	Normal adjacent tissue	Tumor			Normal adjacent tissue	Tumor			NEC		TEC				NEC		TEC
	70.8	65.8			93.5	86.3			MACS(-)	MACS(+)	MACS(-)	MACS(+)			MACS(-)	MACS(+)	MACS(-)	MACS(+)
	50.6	25.6			75.4	74.6			1	20.2	2.3	14			1.39344	4.7541	1	6.22951
	88.3	97.1			55.4	85.4			1.6	12	1	14.3			1.01639	13.1148	1.2459	8.52459
	74.9	30.5			96.2	44.5			2	17	3.38	16.2			1.16393	9.18033	1.80328	16.3934
	60.5	75.9			43.9	36.8		Mean	1.53333	16.4	2.22667	14.8333		Mean	1.19126	9.01639	1.34973	10.3825
	65.4	68.4			77.6	84.6		SEM	0.290593	2.38607	0.688025	0.688799		SEM	0.109699	2.4149	0.237626	3.07762
	74.9	74.8			65.1	79.1		n	3	3	3	3		n	3	3	3	3
	83.8	65.1			48.7	54.6
	90.5	73.3			84.6	33.8			Relative Enrichement (Pericyte (NSCLC))						Relative Enrichement (Pericyte (HCC))
	43.5	85.8			76.4	67.4			NPC		TPC				NPC		TPC
Mean	70.32	66.23		Mean	71.68	64.71			MACS(-)	MACS(+)	MACS(-)	MACS(+)			MACS(-)	MACS(+)	MACS(-)	MACS(+)
SEM	4.92526	7.06044		SEM	5.69949	6.53791			2.93478	17.6087	1.6087	10.8696			1.33333	16.5	1.5	20.6667
n	10	10		n	10	10			1.78261	16.3043	1	27.6087			1.36667	5.83333	1	8.83333
									1.21739	10.8696	1.52174	14.1304			1.11667	13	3.16667	11.3333
								Mean	1.97826	14.9275	1.37681	17.5362		Mean	1.27222	11.7778	1.88889	13.6111
								SEM	0.505328	2.06363	0.190071	5.12345		SEM	0.0783707	3.13926	0.65499	3.60084
								n	3	3	3	3		n	3	3	3	3

## Sheet: Fig. 2
Data acquisition and analyzed by ImageJ 2.1.0 Graphs ploted by Prism 8 version 1.0.
	Fig.2C						Fig.2D
		Fold Change CD31							Doubling time (hours)
		NPC	TPC	Fibroblast	HUVEC			PASSAGE	NSCLC-NPC			Mean	SEM	n	NSCLC-TPC			Mean	SEM	n	HCC-NPC			Mean	SEM	n	HCC-TPC			Mean	SEM	n
		4.08451	1.89014	2.0338	374.648			1	40.9458	45.059	50.1096	45.3715	2.64999	3	47.5325	48.9761	39.3456	45.2848	2.99868	3	34.6245	35.9778	44.0515	38.2179	2.94284	3	33.5864	35.6544	37.8562	35.699	1.2328	3
		4.3662	5.01408	2.62817	428.169			2	37.995	43.3346	35.8739	39.0678	2.21949	3	37.6779	35.4659	39.3728	37.5055	1.13112	3	37.6497	38.0915	38.7828	38.1747	0.329739	3	34.5782	37.0423	36.1669	35.9291	0.721172	3
		5.23944	1	1.47042	540.365			3	35.8428	38.9697	47.9682	40.9269	3.63453	3	37.7486	38.9697	47.9682	41.5622	3.22234	3	37.7877	40.6185	42.1753	40.1939	1.28426	3	34.9323	38.2137	40.3509	37.8323	1.57581	3
		5.32394	4.25352					4	43.5902	45.0125	38.5005	42.3677	1.97671	3	42.627	36.4035	38.5005	39.177	1.82812	3	42.627	36.4035	38.5005	39.177	1.82812	3	42.605	36.4035	39.2548	39.4211	1.79213	3
	Mean	4.75352	3.03944	2.04413	447.727			5	45.0906	48.6688	40.4283	44.7292	2.38567	3	38.7912	38.3512	52.8278	43.3234	4.75389	3	41.0418	38.3512	48.0958	42.4963	2.90553	3	40.3801	39.0993	49.5448	43.0081	3.2892	3
	SEM	0.310792	0.951027	0.334252	48.8276			6	47.6775	49.4831	43.987	47.0492	1.61739	3	46.9397	49.4831	43.987	46.8032	1.58806	3	40.2636	48.4459	42.9353	43.8816	2.40896	3	41.0932	48.4317	42.9251	44.15	2.20521	3
	n	4	4	3	3			7	49.0655	54.0754	52.2395	51.7935	1.46331	3	55.9173	49.5237	52.2395	52.5602	1.85263	3	48.5828	49.4605	45.1163	47.7199	1.32621	3	53.454	49.4605	46.9723	49.9623	1.88784	3
								8	50.5785	62.9949	54.0906	55.888	3.69526	3	56.1131	48.8581	73.8178	59.5963	7.41274	3	54.121	63.1077	73.8178	63.6822	5.69321	3	54.121	63.1388	71.8006	63.0201	5.10399	3
		Fold Change CD34						9	57.6245	53.4964	78.3078	63.1429	7.67552	3	57.6245	65.4511	78.8375	67.3044	6.19339	3	59.9591	76.7599	78.686	71.8017	5.94733	3	65.5101	98.3481	78.686	80.848	9.54096	3
		NPC	TPC	Fibroblast	HUVEC			10	77.673	82.284	92.9116	84.2895	4.51184	3	95.9009	82.5293	75.8502	84.7601	5.89465	3	77.1062	108.07	68.0462	84.4073	12.1168	3	88.0447	108.101	53.1267	83.0907	16.0618	3
		7.42754	1.75725	1.30797	28.6232			11	89.6432	103.058	124.74	105.814	10.2247	3	105.637	76.9349	68.4694	83.6804	11.247	3	101.043	94.6844	69.6739	88.4672	9.57429	3	160.241	72.6311	68.6084	100.493	29.8962	3
		2.01087	8.22464	1.82971	54.8913			12	94.5179	113.902	113.197	107.206	6.3471	3	142.63	82.1592	87.6508	104.147	19.3069	3	105.588	82.1646	112.626	100.126	9.20771	3	89.7835	103.561	164.82	119.388	23.0616	3
		7.98913	2.26449	1	31.8941
		16.9203	8.13406				Fig.2E
	Mean	8.58696	5.09511	1.37923	38.4695			Senescent cell (%) (NSCLC)						Senescent cell (%) (HCC)
	SEM	3.08749	1.78379	0.242152	8.265			3rd passage		12th passage				3rd passage		12th passage
	n	4	4	3	3			NPC	TPC	NPC	TPC			NPC	TPC	NPC	TPC
								3.5	9	20	25.4			6.8	5	29	27
		Fold Change CD45						5	2.3	18.6	19.6			2.3	8.9	16.7	19.6
		NPC	TPC	Fibroblast	PBMC			2.1	3.3	21.8	14.5			2.1	3.3	15.5	14.5
		4.21539	2.03846	5.18462	1284.62		Mean	3.53333	4.86667	20.1333	19.8333		Mean	3.73333	5.73333	20.4	20.3667
		2.23846	2.11538	12.4615	1200		SEM	0.837324	2.08673	0.926163	3.14872		SEM	1.53442	1.65764	4.31393	3.62874
		4.5	1.27692	1	818.792		n	3	3	3	3		n	3	3	3	3
		6.50769	2.81538
	Mean	4.36538	2.06154	6.21538	1101.14		Fig.2F				Fig.2G
	SEM	0.873399	0.314555	3.34856	143.269			Relative closure area (NSCLC)				Relative closure area (HCC)
	n	4	4	3	3			NPC	TPC			NPC	TPC
								1.31868	1			1.17339	1.02659
		Fold Change CNN1						1.7033	1.54396			1	1.28602
		NPC	TPC	SMC	HUVEC			1.73516	1.63393			1.45072	1.10375
		56.2701	61.5756	1567.52	10.7395		Mean	1.58571	1.39263		Mean	1.20804	1.13879
		15.8682	96.6238	554.662	2.12219		SEM	0.133833	0.198025		SEM	0.131258	0.0769133
		20.7396	1	467.846	5.67579		n	3	3		n	3	3
		73.955	33.7621
	Mean	41.7082	48.2404	863.344	6.17917
	SEM	14.0217	20.3307	352.981	2.50032
	n	4	4	3	3
		Fold Change MYOCD
		NPC	TPC	SMC	HUVEC
		2.28745	1.49798	206478	1
		4.19028	8.13765	412956	4.35223
		20.1012	5.64777	315790	32.5294
		19.1498	13.1174
	Mean	11.4322	7.1002	311741	12.6272
	SEM	4.75031	2.42861	59639.4	9.99802
	\	4	4	3	3
		Fold Change ACTA2
		NPC	TPC	Fibroblast	HUVEC
		54.6632	117.617	1226.17	1
		40.1554	140.415	1218.13	2.03886
		192.487	30.829	901.554	1.22114
		526.425	433.161
	Mean	203.433	180.505	1115.28	1.42
	SEM	113.003	87.4643	106.89	0.315947
	n	4	4	3	3
		Fold Change FAP
		NPC	TPC	Fibroblast	HUVEC
		23.7723	18.4449	276.925	2.21138
		20.7065	19.7014	390.007	1.7289
		24.3252	22.0133	315.121	1
	Mean	22.9347	20.0532	327.351	1.64676
	SEM	1.12544	1.04501	33.2117	0.352098
	n	4	4	3	3
		Fold Change PDGFRA
		NPC	TPC	Fibroblast	HUVEC
		39.5251	50.9738	1057.64	2.19705
		56.4256	46.6124	1218	1.7282
		41.9784	36.2541	964.959	1
	Mean	45.9764	44.6134	1080.2	1.64175
	SEM	5.27237	4.36518	73.913	0.348253
	n	4	4	3	3
		Fold Change PDGFRB
		NPC	TPC	Fibroblast	HUVEC
		1346.54	1336.63	58.2178	1.59406
		1435.64	1623.76	52.4752	1.20889
		1455.45	1425.74	101.98	1
	Mean	1412.54	1462.05	70.8911	1.26765
	SEM	33.4947	84.8512	15.6327	0.173988
	n	4	4	3	3
		Fold Change CD146
		NPC	TPC	Fibroblast	HUVEC
		29.9306	43.4028	2.25694	709.722
		51.5972	36.5278	2.51389	764.583
		28.6806	25.5556	1	437.729
	Mean	36.7361	35.162	1.92361	637.345
	SEM	7.43931	5.19711	0.467724	101.056
	n	4	4	3	3

## Sheet: Fig. 3
Data acquisition and analyzed by ImageJ 2.1.0 Graphs ploted by Prism 8 version 1.0.
Fig.3A	CCK8 proliferation assay										Fig.3B							Fig.3D							Fig.3E							Fig.3F
	DAYs	HUVEC					Mean	SEM	n			HUVEC Relative closure area							Relative total tube length (fold change)							Relative branch points (fold change)							Relative branch number (fold change)
	1	0.3367	0.3307	0.3334	0.3248	0.3185	0.32882	0.004176	5				NSCLC		HCC				HUVEC							HUVEC							HUVEC
	2	0.333	0.4544	0.4623	0.4698	0.4034	0.42458	0.0331567	5			HUVEC alone	NPC	TPC	NPC	TPC			HUVEC alone	NPC	TPC	Fibroblast	SMC			HUVEC alone	NPC	TPC	Fibroblast	SMC			HUVEC alone	NPC	TPC	Fibroblast	SMC
	3	0.4237	0.5228	0.5467	0.5233	0.4498	0.49326	0.0307655	5			1.9375	2.875	1.875	3	2.4375			23.14	15.61	10.01	22.68	1			16	8.75	4.75	13	1			20	11.25	5.625	16.25	1
	4	1.0406	1.0497	1.0404	1.0375	1.0185	1.03734	0.00663157	5			2.375	1.3125	1	1.34375	1.84375			22.38	14.16	7.05	22.4	1.92			19.75	11.25	6.25	17.25	1.5			23.125	14	7.5	20.5	1.5
		NPC（NSCLC）					Mean	SEM	n			1.71875	2.28125	2.65625	1.90625	1			24.36	13.6	8.4	24.24	2.91			21.25	12.25	7.5	19.25	2			26.5	15.25	9.375	24.25	1.875
	1	0.3497	0.3519	0.365	0.3531	0.3234	0.34862	0.0088334	5		Mean	2.01042	2.15625	1.84375	2.08333	1.76042		Mean	23.2933	14.4567	8.48667	23.1067	1.94333		Mean	19	10.75	6.16667	16.5	1.5		Mean	23.2083	13.5	7.5	20.3333	1.45833
	2	0.4465	0.4826	0.528	0.4679	0.4187	0.46874	0.0236347	5		SEM	0.192919	0.455364	0.478373	0.486248	0.417057		SEM	0.576696	0.598897	0.855576	0.572402	0.551493		SEM	1.56125	1.04083	0.794949	1.84278	0.288675		SEM	1.87685	1.18145	1.08253	2.3109	0.253448
	3	0.8871	1.0643	1.0998	1.0522	0.8895	0.99858	0.0589957	5		n	3	3	3	3	3		n	3	3	3	3	3		n	3	3	3	3	3		n	3	3	3	3	3
	4	1.8374	1.5804	1.683	1.3723	1.8681	1.66824	0.116931	5
		TPC（NSCLC）					Mean	SEM	n
	1	0.3755	0.3871	0.3687	0.3567	0.3348	0.36456	0.0115192	5
	2	0.445	0.5303	0.5198	0.5055	0.4178	0.48368	0.0285635	5
	3	0.9199	1.1096	1.1412	1.1076	0.9048	1.03662	0.0660185	5
	4	1.7618	1.6619	1.5319	1.564	1.4995	1.60382	0.0618949	5		Fig.3H									Fig.3I									Fig.3J									Fig.3K
		NPC（HCC）					Mean	SEM	n			Number of blood vessels/field									Lumen diameter (μm)									Relative collagen IV level									Percentage of coverage
	1	0.3811	0.3975	0.3762	0.3767	0.3553	0.37736	0.00869881	5			HUVEC									HUVEC									HUVEC									HUVEC
	2	0.4515	0.5304	0.5381	0.5075	0.4418	0.49386	0.0257925	5			HUVEC alone	NSCLC		HCC						HUVEC alone	NSCLC		HCC						HUVEC alone	NSCLC		HCC						HUVEC alone	NSCLC		HCC
	3	0.9326	1.1409	1.1582	1.1252	0.9247	1.05632	0.0676438	5				NPC	TPC	NPC	TPC	Fibroblast	SMC				NPC	TPC	NPC	TPC	Fibroblast	SMC				NPC	TPC	NPC	TPC	Fibroblast	SMC				NPC	TPC	NPC	TPC	Fibroblast	SMC
	4	1.8944	1.4919	1.5251	1.4957	1.5702	1.59546	0.0981625	5			5	40	32	45	33	12	8			10.71	55.12	30.78	53.73	35.68	14.34	20.67			2.27	27.55	18.55	29.45	16.55	4.91	6.18			0	80	75	54	50	84	82
		TPC（HCC）					Mean	SEM	n			8	35	50	55	38	16	4			16.69	42.23	25.56	45.64	19.57	16.3	15.75			2.91	23.09	11.18	19.27	11.09	6.45	1.91			0	65	79	80	75	65	60
	1	0.3805	0.3214	0.3871	0.3555	0.3523	0.35936	0.0150613	5			10	53	34	30	55	3	16			14.86	40.45	22.78	39.64	28.39	10.05	12.37			1.09	30.09	16.27	31.27	21.18	1	2.27			0	82	60	65	63	50	55
	2	0.4363	0.5076	0.5332	0.5222	0.4302	0.4859	0.0282674	5		Mean	7.66667	42.6667	38.6667	43.3333	42	10.3333	9.33333		Mean	14.0867	45.9333	26.3733	46.3367	27.88	13.5633	16.2633		Mean	2.09	26.91	15.3333	26.6633	16.2733	4.12	3.45333		Mean	0	75.6667	71.3333	66.3333	62.6667	66.3333	65.6667
	3	0.9102	1.1125	1.1552	1.1174	0.9247	1.044	0.0674414	5		SEM	1.45297	5.36449	5.696	7.26483	6.65833	3.84419	3.52767		SEM	1.76905	4.62198	2.34493	4.08232	4.65754	1.84554	2.40971		SEM	0.533042	2.04591	2.17847	3.73382	2.91602	1.62211	1.36729		SEM	0	5.36449	5.78312	7.5351	7.2188	9.83757	8.29324
	4	1.7473	1.4601	1.4247	1.421	1.5569	1.522	0.0793085	5		n	3	3	3	3	3	3	3		n	3	3	3	3	3	3	3		n	3	3	3	3	3	3	3		n	3	3	3	3	3	3	3

## Sheet: Fig. 4
Data acquisition and analyzed by ImageJ 2.1.0 Graphs ploted by Prism 8 version 1.0.
Fig. 4B																								Fig. 4D															Fig. 4E						Fig. 4F
	fold change (TPC/NPC) NSCLC																																							NBDG cell (%)						Lactate concentration (uM)
	GLUT1	GLUT2	HK1	HK2	GPI	PFKFB3	PFKM	PFKL	PFKP	ALDOA	ALDOB	GAPDH	PGK1	PGK2	PGAM1	PGAM2	ENO1	ENO3	PKM2	PKLR	LDHA	LDHB																		NSCLC		HCC				NSCLC		HCC
	0.692523	undected	1.23196	2.64234	0.746544	1.57143	1.40541	1.08841	1.45946	1.31825	undected	1.04189	1.11066	undected	0.772727	0.389691	1.05099	4.16667	1.36207	undected	0.976798	1.03306																		NPC	TPC	NPC	TPC			NPC	TPC	NPC	TPC
	0.616216	undected	1.25	2.88835	1.10625	1.84982	1.51029	1.1003	1.41228	1.39222	undected	1.04895	1.09871	undected	0.743421	0.356477	1.03325	0.988615	1.35117	undected	1.09391	1.01988																		95.6	98.1	97	96.1			987.45	1342.99	981.48	1502.84
	0.716599	undected	1.26804	1.55347	1.16271	0.831461	1.15119	0.934297	1.41739	1.28146	undected	0.889447	1.25	undected	0.964646	0.446448	0.953883	0.93477	0.898556	undected	0.51585	2.12009																		98.7	92.4	97.2	91.7			1045.71	1354.94	1069.61	1547.65
Mean	0.675113	undected	1.25	2.36138	1.00517	1.41757	1.35563	1.041	1.42971	1.33064	undected	0.993427	1.15312	undected	0.826932	0.397538	1.01271	2.03002	1.20393	undected	0.862186	1.39101																		96.8	97.4	94.3	97.8			1006.87	1429.64	1048.7	1568.57
SEM	0.0302574	undected	0.0104161	0.410154	0.130336	0.303873	0.106609	0.0534622	0.0149475	0.0325678	undected	0.0520296	0.0485612	undected	0.0693752	0.0262672	0.0298536	1.06844	0.152721	undected	0.176437	0.364561																	Mean	97.0333	95.9667	96.1667	95.2			1141.32	1801.61	1135.35	1915.15
n	3	3	3	3	3	3	3	3	3	3	3	3	3	3	3	3	3	3	3	3	3	3																	SEM	0.902466	1.79475	0.935117	1.81751			1053.18	1607.41	1102.48	1801.61
																																							n	3	3	3	3		Mean	1046.91	1507.32	1067.52	1667.16
	fold change (TPC/NPC) HCC																																												SEM	26.545	87.4308	26.062	80.8021
	GLUT1	GLUT2	HK1	HK2	GPI	PFKFB3	PFKM	PFKL	PFKP	ALDOA	ALDOB	GAPDH	PGK1	PGK2	PGAM1	PGAM2	ENO1	ENO3	PKM2	PKLR	LDHA	LDHB																							n	5	5	5	5
	0.747934	undected	0.995851	2.60065	1.38752	0.895859	1.20358	0.419802	1.11834	1.54329	undected	0.803723	1.29609	undected	1.03171	0.322549	1.00899	1.65755	0.957215	undected	0.533123	1.60054
	0.760163	undected	0.929461	2.69468	1.33034	0.851945	1.18777	0.327103	1.01685	1.35465	undected	1.71242	1.26111	undected	1.07305	0.296166	1.03846	4.63068	1.00537	undected	0.558333	2.52305
	0.657143	undected	0.983264	2.43409	0.636207	1.81818	1.33209	0.407921	1.2	1.56689	undected	0.987296	1.09955	undected	0.695946	0.3025	0.983855	1.55742	1.31137	undected	0.930788	1.65728
Mean	0.721746	undected	0.969525	2.57647	1.11802	1.18866	1.24115	0.384942	1.11173	1.48828	undected	1.16781	1.21892	undected	0.933567	0.307072	1.01044	2.61522	1.09132	undected	0.674081	1.92696
SEM	0.0324941	undected	0.020359	0.0761909	0.241473	0.315015	0.0456995	0.0291222	0.0529729	0.0671594	undected	0.277412	0.0605324	undected	0.119408	0.00795172	0.0157799	1.00815	0.110901	undected	0.128559	0.298498
n	3	3	3	3	3	3	3	3	3	3	3	3	3	3	3	3	3	3	3	3	3	3

## Sheet: Fig. 5
Data acquisition and analyzed by ImageJ 2.1.0 Graphs ploted by Prism 8 version 1.0.
Fig.5B						Fig.5C						Fig.5D						Fig.5F									Fig.5G									Fig.5H									Fig.5I
	Relative total tube length (fold change)						Relative branch points (fold change)						Relative branch number (fold change)							Number of blood vessels/field									Lumen diameter (μm)									Relative collagen IV level									Percentage of coverage
	NSCLC-TPC		HCC-TPC				NSCLC-TPC		HCC-TPC				NSCLC-TPC		HCC-TPC					HUVEC									HUVEC									HUVEC									HUVEC
	—	3BP	—	3BP			—	3BP	—	3BP			—	3BP	—	3BP				—		NSCLC-TPC		HCC-TPC					—		NSCLC-TPC		HCC-TPC					—		NSCLC-TPC		HCC-TPC					—		NSCLC-TPC
	1.08516	2.06873	1.02555	2.00539			1	1.88889	1.25	2.125			1	2.11111	1	3.16667				—	3BP	—	3BP	—	3BP				—	3BP	—	3BP	—	3BP				—	3BP	—	3BP	—	3BP				—	3BP	—
	0.720833	1.4359	1.2842	1.74973			1.33333	2.44444	1	4			1.55556	3.55556	1.25	5.33333				6	4	63	44	33	55				15.75	18.75	36.26	53.75	29.35	55.34				1	1.57	14.36	21.64	13.07	24.5				0	0	75.36
	1	1.74275	1	1.93421			1.66667	2.66667	2	4.25			1.55556	3.88889	2.70833	6.5				8	20	50	75	49	37				7.89	13.1	24.58	47.54	15.8	43.29				3.43	2.64	10.43	15.93	12.29	17.93				0	0	79.88
Mean	0.935332	1.74913	1.10325	1.89644		Mean	1.33333	2.33333	1.41667	3.45833		Mean	1.37037	3.18519	1.65278	5				15	7	29	30	60	39				14.36	11.73	18.3	40.39	30.55	50.72				2.79	2.5	8.79	15.29	11.07	16.71				0	0	40.42
SEM	0.110031	0.182708	0.0907745	0.0761814		SEM	0.19245	0.231296	0.300463	0.670562		SEM	0.185185	0.54559	0.532689	0.976577			Mean	9.66667	10.3333	47.3333	49.6667	47.3333	43.6667			Mean	12.6667	14.5267	26.38	47.2267	25.2333	49.7833			Mean	2.40667	2.23667	11.1933	17.62	12.1433	19.7133			Mean	0	0	65.22
n	3	3	3	3		n	3	3	3	3		n	3	3	3	3			SEM	2.72845	4.91031	9.90511	13.2958	7.83865	5.696			SEM	2.42181	2.14838	5.26214	3.85988	4.72937	3.50992			SEM	0.727194	0.335774	1.6526	2.01847	0.581989	2.41911			SEM	0	0	12.4685
																			n	3	3	3	3	3	3			n	3	3	3	3	3	3			n	3	3	3	3	3	3			n	3	3	3
[truncated: 33 more columns]

## Sheet: Fig. 6
Data acquisition and analyzed by ImageJ 2.1.0 Graphs ploted by Prism 8 version 1.0.
Fig.6B
	Tumor Volume (mm3) growth curve
	Placebo						3BP						DOX						DOX+3BP
Days	10	13	16	19	22	25	10	13	16	19	22	25	10	13	16	19	22	25	10	13	16	19	22	25
	674.05	667.944	789.533	964.577	1433.95	1557.44	297.124	490.383	633.728	802.309	1131.3	1663.92	296.502	475.668	684.239	686.5	745.307	832.129	79.5702	131.43	202.664	266.325	338.976	302.276
	52.63	107.408	160.234	346.627	857.088	1220.41	102.844	126.22	245.66	566.351	959.379	1449.26	75.2257	105.594	190.19	623.7	898.457	670.349	114.609	208.509	324.1	397.882	483.077	414.936
	132.163	117.695	220.745	441.424	950.043	1586.66	127.462	210.499	263.963	690.706	1087.02	1821.38	170.422	130.17	231.813	282.937	435.063	585.232	114.772	119.694	267.667	348.48	334.774	312.024
	135.812	140.538	220.764	453.809	1077.83	1118.23	140.482	174.163	328.138	447.306	862.051	1371.32	126.597	205.12	277.112	473.985	742.023	956.33	194.585	240.905	364.788	415.753	493.517	424.818
	29.4969	58.1645	79.3547	235.105	1347.8	2092.88	112.371	322.488	528.148	912	1393.33	1847.81	116.542	140.089	223.892	464.216	535.815	647.776	143.634	233.594	270.45	342.307	430.939	387.616
Mean	204.83	218.35	294.126	488.309	1133.34	1515.13	156.057	264.751	399.927	683.734	1086.62	1630.74	157.058	211.328	321.449	506.268	671.333	738.363	129.434	186.826	285.934	354.149	416.256	368.334
SEM	119.188	113.201	126.54	125.381	111.659	171.039	35.847	65.0321	76.9876	82.429	90.1912	96.1249	38.0059	68.1012	91.7505	70.3425	82.5358	68.0377	19.1931	25.6489	27.5518	26.0702	34.1038	25.7569
n	5	5	5	5	5	5	5	5	5	5	5	5	5	5	5	5	5	5	5	5	5	5	5	5
Fig.6C						Fig.6D						Fig.6F						Fig.6G						Fig.6H
	Tumor Volume (mm3)						Tumor Weight (g)						Number of blood vessels/field						Pericyte coverage (%)						Blood vessel diameter (μm)
	Placebo	3BP	DOX	DOX+3BP			Placebo	3BP	DOX	DOX+3BP			Placebo	3BP	DOX	DOX+3BP			Placebo	3BP	DOX	DOX+3BP			Placebo	3BP	DOX	DOX+3BP
	1557.44	1663.92	832.129	302.276			1.957	1.745	0.435	0.343			42	31	25	23			72.2	86.6	76.3	98.2			15.3	30.48	16.17	23
	1220.41	1449.26	670.349	414.936			1.19	1.695	0.527	0.349			35	52	55	38			80.3	65.8	69.4	65.6			14.39	22.85	8.54	30.42
	1586.66	1821.38	585.232	312.024			0.771	1.442	0.488	0.184			19	34	40	45			65.4	80.6	80.4	69.1			11.18	25.89	12.15	29.58
	1118.23	1371.32	956.33	424.818			0.753	1.225	0.404	0.169			30	21	44	39			79.6	67.7	83.3	80.2			18.78	15.92	11.57	20.22
	2092.88	1847.81	647.776	387.616			1.093	0.857	0.595	0.174			40	36	15	33			65.8	91.6	64.8	83.2			6.72	23	9.65	15.54
Mean	1515.13	1630.74	738.363	368.334		Mean	1.1528	1.3928	0.4898	0.2438		Mean	33.2	34.8	35.8	35.6		Mean	72.66	78.46	74.84	79.26		Mean	13.274	23.628	11.616	23.752
SEM	171.039	96.1249	68.0377	25.7569		SEM	0.218782	0.163253	0.0337778	0.0418036		SEM	4.11582	5.01398	7.08096	3.68239		SEM	3.21335	5.09682	3.42791	5.76607		SEM	2.03723	2.37149	1.31059	2.81873
n	5	5	5	5		n	5	5	5	5		n	5	5	5	5		n	5	5	5	5		n	5	5	5	5
Fig.6I						Fig.6J						Fig.6K						Fig.6M				Fig.6N
	Blood vessel with collagen IV expression (%)						Blood vessel perfusion (%)						Relative Hochest Intensity						Blood veseel diameter (μm)				Relative DOX area (%)
	Placebo	3BP	DOX	DOX+3BP			Placebo	3BP	DOX	DOX+3BP			Placebo	3BP	DOX	DOX+3BP			DOX	DOX+3BP			DOX	DOX+3BP
	45.3	60.32	36.75	60.65			70.12	80.23	65.78	81.39			1.93	3.28	1.81	3.32			15.8	35.4			13.5	27.4
	40.23	65.35	40.46	63.19			65.59	88.23	60.34	85.62			2.19	4.18	2.64	5.45			10.4	30.7			10.6	20.6
	43.95	57.32	39.82	65.68			73.89	80.57	70.1	75.52			1.96	3.75	1.28	5.2			22.4	26.7			12.4	19.7
	38.23	55.39	45.38	60.23			68.52	74.61	62.54	80.56			1.54	3.44	1	3.26		Mean	16.2	30.9333		Mean	12.1667	22.5667
	48.88	63.27	38.27	54.15			67.58	78.5	60.23	72.36			3.47	3.98	2.29	3.12		SEM	3.46987	2.51418		SEM	0.845248	2.43059
Mean	43.318	60.33	40.136	60.78		Mean	69.14	80.428	63.798	79.09		Mean	2.218	3.726	1.804	4.07		n	3	3		n	3	3
SEM	1.87999	1.8345	1.46033	1.92476		SEM	1.39541	2.2192	1.86969	2.32518		SEM	0.329961	0.16612	0.304641	0.514898
n	5	5	5	5		n	5	5	5	5		n	5	5	5	5
Fig.6P
	Relative peak enhancement (whole tumor)
	Placebo	3BP	DOX	DOX+3BP
	4.05	3.39	3.43	21.19
	1	12.38	5.16	6.98
	3.05	13.44	2.04	17.63
	1.41	15.99	2.31	8.87
	2.25	16.92	2.33	4.88
Mean	2.352	12.424	3.054	11.91
SEM	0.552091	2.40393	0.578036	3.17651
n	5	5	5	5
	Relative peak enhancement (tumor core)
	Placebo	3BP	DOX	DOX+3BP
	1.83	5.31	2.04	7.91
	1.88	5.76	2.18	3.93
	2.08	7.13	2.38	5
	2.62	7.94	1.94	4.15
	1.85	2.49	2.44	7.64
Mean	2.052	5.726	2.196	5.726
SEM	0.148842	0.93592	0.0957914	0.856438
n	5	5	5	5
	Relative tumor perfusion (whole tumor)
	Placebo	3BP	DOX	DOX+3BP
	3.61	3	3.04	15.72
	1	10.64	3.92	5.24
	2.97	11.49	1.61	14.73
	1.35	12.58	1.97	6.7
	2.22	13.56	2.05	4.67
Mean	2.23	10.254	2.518	9.412
SEM	0.486796	1.87932	0.423195	2.40124
n	5	5	5	5
	Relative tumor perfusion (tuomr core)
	Placebo	3BP	DOX	DOX+3BP
	1.25	3.62	1.41	4.97
	1.54	4.06	1.56	2.68
	1.49	4.52	1.86	3.28
	1.8	5.78	1.25	2.82
	1.18	4.55	1.67	5.67
Mean	1.452	4.506	1.55	3.884
SEM	0.110698	0.361187	0.104929	0.604802
n	5	5	5	5

## Sheet: Supplementary fig. 3
Data acquisition and analyzed by ImageJ 2.1.0 Graphs ploted by Prism 8 version 1.0.
SI Fig.3C							SI Fig.3D				SI Fig.3F												SI Fig.3H						SI Fig.3I
		Fold Change CD31						Fold Change NSCLC ACAT2				NSCLC Optical density												Viable cell (%)						No. of migrated cells/field
		NPC	TPC	Fibroblast	HUVEC			3rd passage	12th passage			NPC					TPC							NSCLC		HCC				NSCLC		HCC
		1.03	1.66	4.68	1050			1.51	1.44			1	2	3	4	5	1	2	3	4	5			NPC	TPC	NPC	TPC			NPC	TPC	NPC	TPC
		2.42	1	8.37	627			1	1.5			0.2668	0.3786	0.6342	0.8826	1.1682	0.2168	0.283	0.4816	0.7582	1.1866			90.75	92.63	93.01	94.48			112	115	115	99
		1.7	1.19	6.47	1250			3.12	3			0.30375	0.5876	1.1446	1.3772	2.0335	0.2776	0.4748	0.9924	1.2072	1.7112			93.66	92.86	93.66	93.67			135	117	133	116
					455		Mean	1.87667	1.98			0.2316	0.2596	0.4498	0.5496	1.0402	0.1776	0.1746	0.2572	0.3974	0.695			92.7	92.58	92.7	94.5			102	100	96	95
	Mean	1.71667	1.28333	6.50667	845.5		SEM	0.638862	0.510294		Mean	0.267383	0.4086	0.742867	0.936467	1.41397	0.224	0.3108	0.577067	0.7876	1.1976		Mean	92.37	92.69	93.1233	94.2167		Mean	116.333	110.667	114.667	103.333
	SEM	0.401345	0.196158	1.06537	183.864		n	3	3		SEM	0.02083	0.0958662	0.2078	0.240421	0.311963	0.0290911	0.087768	0.217536	0.234231	0.293403		SEM	0.856096	0.0862168	0.282862	0.273394		SEM	9.76957	5.36449	10.6823	6.43774
	n	3	3	3	4						n	3	3	3	3	3	3	3	3	3	3		n	3	3	3	3		n	3	3	3	3
								Fold Change NSCLC CD146
		Fold Change CD34						3rd passage	12th passage
		NPC	TPC	Fibroblast	HUVEC			1.8	1		SI Fig.3G
		1.04	2.19	2.76	66.1			1.31	3.27			HCC Optical density
		1.16	2.16	6.04	127			4.13	3.59			NPC					TPC
		1	1.86	1.16	204		Mean	2.41333	2.62			1	2	3	4	5	1	2	3	4	5
					153		SEM	0.6	0.54			0.168	0.3192	0.7488	1.3798	2.171	0.25	0.37	0.64	0.93	1.46
	Mean	1.06667	2.07	3.32	137.525		n	3	3			0.139	0.2892	0.7098	1.1888	2.145	0.13	0.23	0.52	1.09	1.81
	SEM	0.048074	0.105357	1.43629	28.6803							0.3042	0.3894	0.8424	1.3558	1.8356	0.3276	0.5826	1.1628	1.4666	2.0762
	n	3	3	3	4			Fold Change NSCLC PDGFRB			Mean	0.203733	0.3326	0.767	1.30813	2.05053	0.235867	0.3942	0.774267	1.1622	1.78207
								3rd passage	12th passage		SEM	0.0509261	0.0296911	0.0393451	0.0600676	0.107728	0.0574783	0.102504	0.197331	0.159054	0.178429
		Fold Change CD45						2.15	1.41		n	3	3	3	3	3	3	3	3	3	3
		NPC	TPC	Fibroblast	PBMC			1.32	2.73
		1	8.35	8.15	900			1	1.36
		7.43	8.05	21.3	892		Mean	1.49	1.83333
		1.72	6.95	2.76	1410		SEM	0.342685	0.448566
					1700		n	3	3
	Mean	3.38333	7.78333	10.7367	1225.5
	SEM	2.03398	0.425572	5.50609	199.241
	n	3	3	3	4		SI Fig.3E
								Fold Change HCC ACAT2
		Fold Change CNN1						3rd passage	12th passage
		NPC	TPC	SMC	HUVEC			1.96	1.93
		0.741	1.57	1000	3.75			2.19	1.29
		1.8	1.59	1240	1.98			1.24	1
		3.16	1.47	547	1		Mean	1.79667	1.40667
					1.28		SEM	0.286143	0.274732
	Mean	1.90033	1.54333	929	2.0025		n	3	3
	SEM	0.700105	0.0371184	203.177	0.617878
	n	3	3	3	4			Fold Change HCC CD146
								3rd passage	12th passage
		Fold Change MYOCD						2.6	2.84
		NPC	TPC	SMC	HUVEC			1.64	2.18
		10.9	32.5	1150	1.27			3.71	1
		2.78	20.9	1760	1.45		Mean	2.65	2.00667
		4.17	21.8	2310	1		SEM	0.59808	0.538186
					1.08		n	3	3
	Mean	5.95	25.0667	1740	1.2
	SEM	2.50732	3.72574	335.012	0.100747			Fold Change HCC PDGFRB
	n	3	3	3	4			3rd passage	12th passage
								2.7	3.76
		Fold Change ACTA2						1.97	1.46
		NPC	TPC	Fibroblast	HUVEC			3.35	1
		258.551	224.901	795.575	10.1966		Mean	2.67333	2.07333
		223.153	229.244	1134.25	5.27694		SEM	0.398595	0.853724
		239.117	224.074	1307.36	1		n	3	3
					2.57309
	Mean	240.274	226.073	1079.06	4.76166
	SEM	10.2348	1.60318	150.293	2.01545
	n	3	3	3	4
		Fold Change FAP
		NPC	TPC	Fibroblast	HUVEC
		50.6765	50.7363	497.624	9.48189
		121.577	53.4375	639.431	4.50398
		28.41	53.9236	788.145	1.86511
					1
	Mean	66.8878	52.6991	641.733	5.28366
	SEM	28.0899	0.991386	83.8743	1.90792
	n	3	3	3	4
		Fold Change PDGFRA
		NPC	TPC	Fibroblast	HUVEC
		133	141	1920	1.52
		119	129	2600	1.41
		123	100	1320	1
					1.05
	Mean	125	123.333	1946.67	1.245
	SEM	4.16333	12.1701	369.745	0.12939
	n	3	3	3	4
		Fold Change PDGFRB
		NPC	TPC	Fibroblast	HUVEC
		929	1140	135	1.27
		953	1810	188	1.45
		1800	1310	133	1
					1.08
	Mean	1227.33	1420	152	1.24
	SEM	286.417	201.08	18.0093	0.100747
	n	3	3	3	4
		Fold Change CD146
		NPC	TPC	Fibroblast	HUVEC
		417.275	422.131	2.94938	1296.95
		191.921	177.793	2.60447	1892.71
		267.669	124.416	1	765.211
	Mean	292.288	241.446	2.18462	1318.29
	SEM	66.2086	91.6467	0.600619	325.656
	n	3	3	3	3

## Sheet: Supplementary fig. 4
Data acquisition and analyzed by ImageJ 2.1.0 Graphs ploted by Prism 8 version 1.0.
SI Fig.4B							SI Fig.4C							SI Fig.4D							SI Fig.4F
	Relative total tube length (fold change)							Relative branch points (fold change)							Relative branch number (fold change)							Change of cell surface area (%)
	HUVEC							HUVEC							HUVEC								NSCLC		HCC
	HUVEC alone	NPC	TPC	Fibroblast	SMC			HUVEC alone	NPC	TPC	Fibroblast	SMC			HUVEC alone	NPC	TPC	Fibroblast	SMC			HUVEC alone	NPC	TPC	NPC	TPC	Fibroblast
	18.21	15.46	7.62	15.95	1			9.375	7.5	2.875	9.75	1			17.8	14.6	5	14.6	1			8.9	20.3	32.4	19.7	35.5	7.7
	17.71	14.34	8.01	17.09	1.83			11.125	6.25	3.125	12	1.5			19.2	12.3	6.5	16.4	2			10.6	15.4	25.4	15.4	28.4	5.7
	19.75	12.33	10.23	20.43	1.3			14.875	8.125	2.75	13.625	2			23.8	13.8	7.5	22	2.5			9.6	17.6	27.8	16.6	30.2	9.9
Mean	18.5567	14.0433	8.62	17.8233	1.37667		Mean	11.7917	7.29167	2.91667	11.7917	1.5		Mean	20.2667	13.5667	6.33333	17.6667	1.83333		Mean	9.7	17.7667	28.5333	17.2333	31.3667	7.76667
SEM	0.613877	0.915648	0.812835	1.34424	0.242647		SEM	1.62233	0.551198	0.11024	1.12346	0.288675		SEM	1.8123	0.674125	0.726483	2.2281	0.440959		SEM	0.493288	1.41696	2.05372	1.28106	2.13099	1.21289
n	3	3	3	3	3		n	3	3	3	3	3		n	3	3	3	3	3		n	3	3	3	3	3	3

## Sheet: Supplementary fig. 5
Data acquisition and analyzed by ImageJ 2.1.0 Graphs ploted by Prism 8 version 1.0.
SI Fig. 5A											SI Fig. 5B											SI Fig. 5C															SI Fig. 5D				SI Fig. 5E	HCC
	ECAR (mpH/min) TPC											OCR (pmol/min) TPC												Relative metabolite level														% HK2/α-SMA (NSCLC)				Overall Survival
	time/min	21	27	34	40	47	53	60	67			time/min	21	27	34	40	47	53	60	67				Lactate M+3		Citrate M+2		α-ketoglutarate M+2		Succinate M+2		Fumarate M+2		Malate M+2				Normal adjacent tissue	Tumor			Survival Months	Low percentage of mural-HK2 +ve BVs	High percentage of mural-HK2 +ve BVs
		17.0241	21.821	20.8241	53.5517	43.5724	61.0175	13.1964	9.57171				16.0926	22.5978	16.566	163.299	130.985	105.91	19.5885	24.9074				NPC	TPC	NPC	TPC	NPC	TPC	NPC	TPC	NPC	TPC	NPC	TPC			20.5	40.5			29	1
		17.4264	21.0066	20.2229	47.8834	52.7946	55.9742	11.2124	11.4327				23.3138	23.7601	22.9052	142.902	134.274	133.037	15.1646	20.9412				1.14623	2.04004	1.15782	1.0224	1	1.41743	1.16009	1.00636	1.20441	1	1.03017	1.0507			30.5	48.5			50	1
		14.6868	17.4082	23.0461	47.7576	51.7189	56.9868	13.5244	12.2138				29.043	13.6923	16.8663	120.456	107.485	102.342	16.4987	9.28102				1.12808	2.68163	1	1.10079	1.4095	1.08484	1	1.23742	1.14197	1.21389	1.07835	1			50.6	60.8			77	0
		18.0332	20.6325	20.8855	44.5712	48.4698	48.8792	14.3322	8.77481				30.6436	28.7989	28.838	171.362	98.6947	121.963	27.1862	22.4879				1	1.54121	1.2191	1.03589	1.01459	1.25418	1.09898	1.07057	1.10774	1.16089	1.00503	1.0721			5.2	45.9			15	1
		18.9295	17.7317	26.4714	50.686	52.2442	57.5422	13.9845	8.85699				28.357	22.5009	28.2745	122.131	130.761	105.249	24.1119	19.7325			Mean	1.09144	2.08763	1.12564	1.05303	1.14136	1.25215	1.08636	1.10479	1.15137	1.12493	1.03785	1.04093			20.4	33.7			49	0
	Mean	17.22	19.72	22.29	48.89	49.76	56.08	13.25	10.17			Mean	25.49	22.27	22.69	144.03	120.44	113.7	20.51	19.47			SEM	0.0375731	0.269499	0.053286	0.0197554	0.10952	0.0783968	0.0380832	0.0562244	0.0231064	0.0525091	0.0175628	0.0174556			8.6	33.1			58	0
	SEM	0.635043	0.804984	1.02859	1.35506	1.53841	1.77991	0.487463	0.626099			SEM	2.37023	2.17793	2.37023	9.28415	6.48012	5.30395	2.03035	2.40601			n	3	3	3	3	3	3	3	3	3	3	3	3			7.4	20.1			36	0
	n	5	5	5	5	5	5	5	5			n	5	5	5	5	5	5	5	5																		15.6	47.6			74	0
																																						60.4	37.9			17	1
																																						10.4	38.5			60	0
	ECAR (mpH/min) NPC											OCR (pmol/min) NPC																									Mean	22.96	40.66			26	1
	time/min	21	27	34	40	47	53	60	67			time/min	21	27	34	40	47	53	60	67																	SEM	5.97294	3.46943			16	1
		17.1256	20.4092	26.3318	31.1664	29.3976	27.637	5.31083	7.90968				37.3806	36.7048	19.4011	232.519	201.052	190.447	20.5716	27.3595																	n	10	10			66	1
		16.5561	23.8581	19.5177	34.1109	35.0048	28.2436	8.74173	10.9248				45.3128	36.0708	35.4065	239.83	208.541	173.516	29.3599	22.5373																						60	0
		14.8603	26.1532	25.3501	36.6031	28.3692	34.7732	5.54068	6.84324				48.4355	26.9941	28.4865	189.891	173.251	171.633	22.5877	15.7241																						53	0
		18.7319	20.0143	21.6359	34.6247	25.6614	32.1533	7.06742	11.3312				38.1824	41.9488	43.5152	192.813	177.554	188.268	28.3812	41.0963																						41	1
		19.8761	18.4152	28.0645	32.7949	27.567	35.7429	5.98934	9.54111				41.6887	19.7315	29.3907	251.347	185.352	164.036	41.8496	31.6827																						36	0
	Mean	17.43	21.77	24.18	33.86	29.2	31.71	6.53	9.31			Mean	42.2	32.29	31.24	221.28	189.15	177.58	28.55	27.68																						62	0
	SEM	0.778152	1.26114	1.40425	0.813929	1.40872	1.4758	0.563489	0.769207			SEM	1.8783	3.53746	3.57324	11.2608	6.06422	4.53922	3.32727	3.82368																						59	0
	n	5	5	5	5	5	5	5	5			n	5	5	5	5	5	5	5	5																						19	1
																																										62	0
																																										38	0
																																										38	1
																																										35	1
																																										61	0
																																										40	0
																																										45	0
																																										64	0
																																										63	0
																																										69	0
																																										71	0
																																										57	0
																																										48	0
																																										30	1
																																										45	0
																																										72	0
																																										45	0
																																										61	0
																																										77	0
																																										17	1
																																										80	0
																																										62	0
																																										71	0
																																										14	1
																																										69	0
																																										72	0
																																										73	0
																																										48	0
																																										64	0
																																										13	1
																																										62	0
																																										12	1
																																										48		0
																																										22		1
																																										46		0
																																										38		0
																																										53		0
																																										32		1
																																										19		1
																																										46		1
																																										17		1
																																										38		0
																																										61		0
																																										45		1
																																										47		0
																																										35		0
																																										51		0
																																										8		1
																																										57		0
																																										3		1
																																										61		0
																																										6		1
																																										3		1
																																										10		1
																																										10		1
																																										64		0
																																										27		1
																																										15		1
																																										42		1
																																										46		0
																																										58		0
																																										5		1
																																										31		1
																																										39		0
																																										50		0
																																										52		0
																																										63		0
																																										1		1
																																										16		1
																																										29		1
																																										43		0
																																										32		1
																																										44		0
																																										53		0
																																										66		0
																																										50		1
																																										19		1
																																										60		0
																																										36		0
																																										40		0
																																										38		0
																																										# “0” represent "survival", “1” represent "dead".
																																										n=101

## Sheet: Supplementary fig. 6
Data acquisition and analyzed by ImageJ 2.1.0 Graphs ploted by Prism 8 version 1.0.
																				Western blotting																	SI Fig. 6F	NSCLC				NSCLC			SI Fig. 6G	HCC
SI Fig. 6A						SI Fig. 6B						SI Fig. 6C								SI Fig. 6D																		Overall Survival				Overall Survival				Regression free Survival
	NBDG cell (%)						Lactate concentration (uM)						Change of cell surface area (%)																									Survival Years	Low ratio of ROCK2/ACTA2 expression	High ratio of ROCK2/ACTA2 expression		Survival Years	Low ratio of ROCK2/PDGFRB expression	High ratio of ROCK2/PDGFRB expression		Survival Years	Low ratio of ROCK2/ACTA2 expression	High ratio of ROCK2/ACTA2 expression
	NSCLC-TPC		HCC-TPC				NSCLC-TPC		HCC-TPC				NSCLC-TPC			HCC-TPC																						5.02778	0			0	0			4.50833	1
	—	3BP	—	3BP			—	3BP	—	3BP			placebo	3BP	GSK429286A	placebo	3BP	GSK429286A																				0	0			0	0			3.53333	1
	80.56	73.69	85.97	88.63			1204.06	730.505	1242.9	751.419			22.5	15.3	17.6	25.5	16.4	17.8																				0	0			3.69722	0			6.78333	0
	75.21	87.36	90.23	75.65			1272.78	749.925	1207.05	770.84			27.6	10.8	10.2	20.1	11.2	10.2																				3.69722	0			1.59167	0			3.41667	1
	88.36	76.93	70.56	90.63			1269.79	787.272	1302.66	776.815			28.3	16.6	16.6	19.4	13.3	11.4																				0	0			9.16667	0			4.20833	0
Mean	81.3767	79.3267	82.2533	84.97			1272.78	787.272	1220.5	800.717		Mean	26.1333	14.2333	14.8	21.6667	13.6333	13.1333																				0.958333	1			5.5	0			4.03333	0
SEM	3.11736	3.36733	4.87824	3.83397		Mean	1254.86	763.744	1243.28	774.948		SEM	1.49245	1.43475	1.89268	1.57363	1.23318	1.92604																				1.59167	0			1.91667	0			0.991667	0
n	3	3	3	3		SEM	14.6751	12.255	18.299	8.79636		n	3	3	3	3	3	3																				5.5	0			8.91667	0			1.75833	1
						n	4	4	4	4																												5.41667	1			0.5	1			1.93333	0
																																						0.75	1			2.83333	1			0.725	0
																																						5.425	1			7.33333	0			0.908333	0
																																						9.76667	0			0.75	1			0.891667	0
																																						0.363889	1			2.08333	1			0.0583333	0
																																						0.786111	1			0.666667	1			1.25	0
																																						10.1222	0			7.5	0			0.125	1
																																						1.19167	1			5.41667	1			4.14167	1
																																						5.14444	0			5.33333	1			0.858333	1
																																						2.28333	1			0.75	1			3.95	1
																																						1.85833	1			8.08333	0			2.325	1
																																						1.26111	1			3.33333	0			1.975	1
																																						1.38056	1			6.16667	0			5.875	1
																																						11.3611	1			4	0			0.425	1
																																						0.791667	1			4.08333	0			3.75	0
																																						0.786111	1			2.33333	0			1.23333	0
																																						8.01667	1			3	0			1.075	0
																																						0.0166667	1			3.33333	0			3.78333	0
																																						0.35	1			1.91667	1			1.13333	0
																																						4.96111	1			5.425	1			3.1	0
																																						12.7139	0			2.67778	1			0.0583333	0
																																						8.28611	1			0.363889	1			0.691667	0
																																						0.502778	1			10.1222	0			0.241667	1
																																						9.30278	1			1.19167	1			0.283333	1
																																						3.025	1			5.14444	0			0.608333	0
																																						3.20833	1			1.26111	1			0.841667	1
																																						9.09444	0			1.38056	1			1.00833	0
																																						3.50556	1			11.3611	1			0.966667	1
																																						0.402778	1			0.791667	1			1.8	1
																																						3.16389	1			8.01667	1			0.833333	1
																																						8.07778	0			0.0166667	1			1.10833	0
																																						2.41667	1			0.35	1			1.05833	0
																																						3.35833	1			13.9389	0			0.833333	1
																																						6.02778	1			12.7139	0			0.958333	1
																																						7.29722	0			12.6444	0			0.775	1
																																						6.625	0			0.502778	1			3.19167	1
																																						6.52778	0			9.98889	1			4.50833	1
																																						6.89722	0			3.025	1			9.55	0
																																						6.13333	0			3.20833	1			0.616667	1
																																						3.44722	1			9.09444	0			1.84167	0
																																						4.12222	1			2.90556	1			3.80833	1
																																						0.144444	1			3.50556	1			0.508333	0
																																						0.897222	1			3.78889	1			1.78333	1
																																						3.06667	1			3.16389	1			4.70833	1
																																						5.88889	0			8.07778	0			0.475	1
																																						6.02778	1			2.41667	1			1.66667	1
																																						5.43611	0			3.35833	1			0.65	1
																																						2.55278	1			6.02778	1			1.48333	1
																																						5.14444	0			7.29722	0			8.68333	1
																																						2.12778	1			6.625	0			9.05	1
																																						5.23889	0			6.72222	0			1.16667	1
																																						2.85	1			6.52778	0			2.58333	1
																																						4.22778	1			7.08611	0			2.75	0
																																						2.04722	1			2.56944	1			7.625	0
																																						3.32778	1			4.41389	1			2.55	0
																																						13.4139	0			6.13333	0			3.35833	1
																																						0.336111	1			3.44722	1			4.75	0
																																						4.53889	1			0.897222	1			2.5	1
																																						0.502778	1			3.06667	1			9.19167	0
																																						11.4667	0			5.88889	0			0.025	1
																																						10.8417	0			6.02778	1			6.825	1
																																						3.51944	1			5.43611	0			6.65833	0
																																						3.16667	1			2.55278	1			2.025	0
																																						2.75833	1			2.12778	1			3.01667	0
																																						13.8028	0			5.23889	0			9.65833	0
																																						10.7139	1			2.85	1			0.966667	0
																																						5.72222	1			4.22778	1			6.45833	0
																																						0.644444	1			2.04722	1			4.68333	1
																																						0.963889	1			13.4139	0			1.05833	1
																																						7.92222	1			2.23333	1			6.06667	0
																																						2.025	1			0.336111	1			1.3	1
																																						15.4139	0			4.53889	1			4.49167	0
																																						2.53333	1			0.502778	1			5.84167	0
																																						3.13333	1			11.4667	0			5.20833	0
																																						7.51667	0			10.8417	0			1.2	1
																																						7.08889	0			3.16667	1			4.34167	0
																																						2.86111	1			3.43611	1			4.025	0
																																						4.21667	0			2.75833	1			1.56667	0
																																						18.4167	0			9.06667	0			1.825	0
																																						0.916667	1			4.75	1			3.6	0
																																						2.83333	1			14.2667	0			3.73333	0
																																						4.08333	1			13.8028	0			3.38333	0
																																						7.5	0			10.7139	1			3.425	0
																																						7.33333	0			5.72222	1			0.316667	1
																																						6.83333	0			4.19444	1			3.01667	0
																																						1.91667	1			0.644444	1			2.95833	0
																																						7	0			0.963889	1			2.91667	0
																																						6.83333	0			7.92222	1			0.0333333	1
																																						4.33333	1			2.025	1			2.49167	0
																																						6.25	0			15.4139	0			1.25833	0
																																						4.08333	1			2.53333	1			1.275	0
																																						6.33333	0			3.13333	1			1.20833	0
																																						6	0			7.51667	0			5.63333	0
																																						5.33333	0			8.65	0			1.31667	0
																																						5.58333	0			4.21667	0			1.54167	0
																																						5	0			1.68333	1			1.63333	0
																																						3.5	0			9.54167	1			1.54167	0
																																						6.75	0			9.44167	0			1.575	0
																																						2.83333	1			18.4167	0			1.69167	0
																																						6.5	0			2.83333	1			1.79167	0
																																						5.75	0			4.08333	1			1.6	0
																																						4.91667	0			7.5	0			1.325	0
																																						5.08333	0			7.33333	0			2.25	0
																																						6.41667	0			6.83333	0			2	0
																																						5.75	1			1.91667	1			2.175	0
																																						6.66667	0			7	0			7.64167	0
																																						5.83333	0			6.83333	0			7.575	0
																																						5.16667	0			4.33333	1			6.98333	0
																																						6.33333	0			6.25	0			5.06667	0
																																						5.66667	1			4.08333	1			6.11667	0
																																						1.91667	1			6.33333	0			6.81667	0
																																						4	1			6	0			6.43333	0
																																						5.25	1			5.33333	0			4.53333	0
																																						2.91667	1			5.58333	0			2.525	0
																																						6	1			5	0			2.275	0
																																						5.5	0			3.5	0			1.175	0
																																						0.5	1			6.75	0			1.125	0
																																						7.5	0			2.83333	1			0.0166667	0
																																						5.41667	0			6.5	0			1.08333	0
																																						6.08333	0			5.75	0			0.0166667	0
																																						5.16667	0			4.91667	0			1.18333	0
																																						0.333333	0			5.08333	0			1.13333	0
																																						4.58333	0			6.41667	0			0.841667	0
																																						6.58333	0			5.75	1			1.00833	0
																																						6.16667	0			6.66667	0			1.90833	1
																																						7.33333	0			5.83333	0			1.21667	1
																																						4.33333	1			5.16667	0			2.025	0
																																						4.91667	1			6.33333	0			1.61667	1
																																						4.91667	0			5.66667	1			2.35833	0
																																						0.916667	1			1.91667	1			1.01667	1
																																						6.33333	0			4	1			6.90833	1
																																						6.08333	0			5.25	1			1.15833	1
																																						1.25	1			2.91667	1			4.31667	0
																																						2.58333	1			6	1			2.39167	0
																																						6.41667	0			5.5	0			4.94167	0
																																						6.58333	0			0.5	1			1.25833	1
																																						5.75	1			7.5	0			1.81667	0
																																						5.41667	0			5.41667	0			1.86667	0
																																						2.41667	1			6.08333	0			2.16667	0
																																						3.25	1			5.16667	0			0.5	0
																																						5.83333	0			0.333333	0			1.65	0
																																						7.58333	0			4.58333	0			2.13333	1
																																						3.5	1			6.58333	0			1.94167	0
																																						5.16667	0			4.91667	0			1.725	0
																																						6.08333	0			6.16667	0			1.44167	0
																																						0.916667	1			7.33333	0			1.24167	0
																																						2.91667	0			4.33333	1			1.75833	0
																																						3.83333	1			4.91667	1			1	0
																																						0.0833333	0			4.91667	0			1.19167	0
																																						5.83333	0			0.916667	1			1.33333	0
																																						6.33333	1			6.33333	0			1.325	0
																																						5.25	1			6.08333	0			1.03333	0
																																						5	0			1.25	1			1.14167	0
																																						5	0			2.58333	1			0.983333	0
																																						4.75	1			6.25	0			0.183333	1
																																						5.16667	0			6.41667	0			1	0
																																						4.16667	0			6.58333	0			2.44167	0
																																						5.08333	0			5.75	1			0.0833333	1
																																						3.16667	1			5.41667	0			0.183333	1
																																						1	1			2.41667	1			0.25	1
																																						4.91667	0			3.25	1			3.18333	1
																																						1	1			5.83333	0			1.75	0
																																						3.08333	1			7.58333	0			1.425	0
																																						2	1			3.5	1			1	0
																																						5.33333	0			5.16667	0			0.183333	1
																																						5.25	0			6.08333	0			2.3	0
																																						5.75	0			0.916667	1			2.64167	0
																																						5.5	0			2.91667	0			2.51667	0
																																						5.5	0			3.83333	1			1.18333	0
																																						4.58333	0			0.0833333	0			1.01667	0
																																						4.91667	0			5.83333	0			0.808333	0
																																						0.833333	1			6.33333	1			1.40833	0
																																						1.91667	1			5.25	1			1.94167	0
																																						7.75	0			5	0			2.075	0
																																						3.5	1			5	0			1.75	0
																																						3.66667	1			4.75	1			0.916667	0
																																						4.33333	0			5.16667	0			4.975	1
																																						5.25	0			4.16667	0			2.21667	0
																																						2.08333	1			5.08333	0			1.49167	0
																																						7.41667	0			3.16667	1			1.775	1
																																						7.41667	0			1	1			0.0416667	0
																																						4.75	1			4.91667	0			1.775	0
																																						3	1			1	1			1.63333	0
																																						3.16667	1			3.08333	1			1.60833	0
																																						1.25	1			2	1			1.3	0
																																						5.41667	0			5.33333	0			1.30833	0
																																						5.66667	0			5.25	0			0.0666667	0
																																						3.08333	0			5.75	0			2.35833	0
																																						0.666667	1			5.5	0			1.35	0
																																						1.83333	1			5.5	0			0.875	0
																																						3.25	0			4.58333	0			0.0833333	0
																																						0.583333	1			4.91667	0			1.1	0
																																						5.16667	0			0.833333	1			1.70833	0
																																						3.91667	1			1.91667	1			1.54167	1
																																						6	0			7.75	0			2.85833	0
																																						3.41667	0			3.5	1			1.14167	1
																																						1.5	1			3.66667	1			2.175	0
																																						1.83333	1			4.33333	0			1.95833	0
																																						5.16667	0			5.25	0			0.0583333	0
																																						5.16667	1			2.08333	1			3.85	1
																																						2.91667	1			7.41667	0			2.00833		1
																																						2.66667	0			7.41667	0			5.38333		0
																																						5	0			4.75	1			7.03333		1
																																						6.66667	0			3	1			2.35833		1
																																						5.58333	1			3.16667	1			2.1		1
																																						5.83333	0			1.25	1			10.2083		0
																																						10.9167	0			5.41667	0			4.80833		0
																																						0.166667	1			5.66667	0			1.54167		1
																																						0.5	0			3.08333	0			3.24167		0
																																						4	1			0.666667	1			0.1		1
																																						4.75	0			1.83333	1			1.1		0
																																						1.5	0			3.25	0			0.725		1
																																						7.83333	0			0.583333	1			1.44167		0
																																						6	0			5.16667	0			2.35833		0
																																						1.75	0			3.91667	1			3.15		1
																																						0.75	0			6	0			2.325		1
																																						5	0			3.41667	0			0.25		1
																																						1.25	0			1.5	1			2.14167		1
																																						1.33333	0			1.83333	1			0.0916667		1
																																						0.833333	1			5.16667	0			3.88333		1
																																						0.916667	1			5.16667	1			0.025		0
																																						5.08333	0			2.91667	1			1.89167		0
																																						4.75	0			2.66667	0			1.51667		1
																																						0.0833333	0			5	0			1.55833		0
																																						3.5	1			6.66667	0			0.358333		1
																																						3.41667	0			5.58333	1			0.266667		1
																																						1.5	1			5.83333	0			0.358333		1
																																						1.91667	1			10.9167	0			0.283333		1
																																						11.4167	0			0.166667	1			0.283333		1
																																						12	0			0.5	0			0.833333		1
																																						4	1			4	1			0.875		1
																																						7.41667	0			4.75	0			0.841667		1
																																						0.583333	1			1.5	0			0.758333		1
																																						4.16667	0			7.83333	0			0.6		1
																																						2.5	1			6	0			1.01667		0
																																						1.33333	0			1.75	0			0.725		1
																																						8.33333	0			0.75	0			0.775		1
																																						5.16667	0			5	0			0.391667		1
																																						1.66667	1			1.25	0			0.583333		0
																																						0.583333	1			0.166667	0			0.691667		0
																																						2.75	0			1.33333	0			6.73333		0
																																						2	1			0.833333	1			7.05833		1
																																						7.58333	1			0.916667	1			0.216667		0
																																						3.83333	0			5.08333	0			0.0416667		1
																																						1.33333	1			4.75	0			4.33333		1
																																						1.25	1			0.0833333	0			6.70833		0
																																						6.5	1			3.5	1			5.6		0
																																						1.08333	1			3.41667	0			1.675		0
																																						7.75	1			1.5	1			6.39167		0
																																						4.5	0			1.91667	1			0.966667		1
																																						1.16667	1			11.4167	0			1.09167		1
																																						0.333333	1			12	0			4.15		0
																																						8.25	0			4	1			2.79167		1
																																						4.16667	0			7.41667	0			1.55		1
																																						0.138333	1			0.583333	1			1.15		1
																																						0.725833	0			4.16667	0			2.3		1
																																						0.668333	0			2.5	1			5.91667		1
																																						0.6425	0			1.33333	0			1.7		1
																																						0.603333	0			8.33333	0			0.0333333		1
																																						0.451667	0			5.16667	0			2.8		0
																																						0.371667	0			1.66667	1			1.83333		1
																																						0.329167	0			0.583333	1			2.61667		0
																																						0.448333	0			2.75	0			2.225		1
																																						0.17	1			2	1			2.26667		0
																																						1.04167	1			1.25	0			2.575		0
																																						10.5833	0			7.58333	1			6.23333		0
																																						1.0475	1			3.83333	0			1.03333		1
																																						0.405833	1			1.33333	1			0.783333		1
																																						9.23333	0			1.25	1			1.95		0
																																						0.0725	1			6.5	1			1.925		0
																																						9.73583	0			1.08333	1			0.125		0
																																						10.5975	0			7.75	1			1.14167		1
																																						0.835833	1			4.5	0			0.0416667		1
																																						1.4725	1			1.16667	1			6.39167		0
																																						4.325	0			0.333333	1			1.01667		1
																																						7.18917	1			8.25	0			0.541667		1
																																						4.26917	0			0.0833333	1			0.025		0
																																						1.39167	1			4.16667	0			0.3		1
																																						9.16667	0			0.721667	0			3.61667		0
																																						2.6225	1			0.725833	0			1.15		0
																																						5.2525	1			0.706667	0			4.35		0
																																						2.6725	1			0.668333	0			4.25		0
																																						5.3225	0			0.5775	0			3.95833		0
																																						0.330833	1			0.6425	0			0.475		0
																																						1.9275	0			0.603333	0			0.475		1
																																						8.14417	0			0.0908333	1			5.00833		0
																																						1.14417	1			0.1	1			0.383333		0
																																						0.0941667	1			0.075	1			1.86667		0
																																						1.5975	1			0.600833	0			3.45		0
																																						6.66917	1			0.559167	0			1.18333		1
																																						0.594167	1			0.451667	0			3.41667		0
																																						6.91111	0			0.426667	0			3.18333		0
																																						7.08333	0			0.163333	1			1.76667		0
																																						5.91667	1			0.371667	0			1.59167		0
																																						12.5	1			0.329167	0			1.54167		0
																																						1.16667	1			0.2925	0			1.53333		0
																																						8.91667	1			0.238333	0			1.775		0
																																						2.33333	1			0.681667	0			0.391667		0
																																						1.16667	1			0.4075	0			2.00833		0
																																						0.916667	1			0.095	1			2.11667		0
																																						0.833333	1			0.555	1			4.25		0
																																						9	0			0.448333	0			2.96667		0
																																						8.66667	0			0.17	1			4.35833		0
																																						11	0			0.5025	1			5.475		0
																																						5.25	1			1.04167	1			5.275		0
																																						0.583333	1			10.5833	0			5.6		0
																																						3.25833	0			1.0475	1			5.525		0
																																						6.58056	0			0.0558333	1			5.15		0
																																						5.21944	0			0.405833	1			2.375		0
																																						1.68333	0			9.23333	0			0.825		1
																																						0.833333	1			0.0725	1			1.10833		0
																																						5.33056	0			9.73583	0			1.125		0
																																						5.07778	0			4.325	0			0.158333		1
																																						5.11389	1			7.18917	1			0.0166667		0
																																						1.775	1			4.26917	0			1.58333		0
																																						3.64167	1			1.39167	1			1.69167		0
																																						4.09722	0			9.16667	0			1.74167		1
																																						5.15556	0			2.6225	1			1.65833		1
																																						3.17222	0			5.2525	1			0.05		1
																																						5.06944	0			2.6725	1			5.14167		1
																																						4.47222	0			5.3225	0			0.683333		1
																																						5.59444	0			9.23333	0			0.541667		1
																																						5.07222	0			0.330833	1			0.025		0
																																						6.08611	0			5.65583	0			0.0333333		0
																																						9.28333	0			8.14417	0			4.54167		0
																																						8.125	0			1.14417	1			1.625		0
																																						4.78889	0			0.0941667	1			2.06667		0
																																						7.68056	0			1.5975	1			1.86667		0
																																						4.24722	0			6.66917	1			0.158333		1
																																						0.613889	1			0.208333	1			1		1
																																						1.51667	1			0.594167	1			0.075		1
																																						2.36944	1			2.79722	1			1.44167		0
																																						2.26944	0			3.27222	1			1.075		0
																																						1.18056	1			5.69444	0			0.633333		0
																																						3.55833	0			4.61389	1			0.258333		0
																																						2.9	0			3.55278	0			0.0583333		0
																																						1.56944	0			6.91111	0			0.025		0
																																						2.94167	1			0.158333	1			3.05		0
																																						4.51389	1			2.59444	0			1.66667		0
																																						4.70833	1			2.12778	0			1.39167		0
																																						8.26667	0			0.541667	1			0.141667		1
																																						3.175	1			0.583333	1			0.591667		1
																																						4.67222	0			1.32238	1			0.908333		0
																																						3.45	1			4.71732	0			0.958333		0
																																						6.25556	0			7.08333	0			2.1		0
																																						2.61944	1			5.91667	1			3.71667		0
																																						3.73889	1			0.166667	1			2.56667		0
																																						4.11667	1			3	0			1.925		1
																																						6.62778	0			2.58333	1			2.49167		0
																																						4.33333	0			0.0833333	1			3.025		1
																																						2.78056	1			19.8333	0			3.03333		0
																																						0.719444	1			4.41667	1			2.125		1
																																						6.35833	0			9.58333	0			1.1		0
																																						5.32222	0			1.16667	1			3.45		0
																																						5.68889	0			11.1667	0			6.7		0
																																						4.09722	0			8.91667	1			0.95		0
																																						4.275	0			4.33333	1			n=364 patients	# “0” represent "survival", “1” represent "dead".
																																						1.76667	0			2.33333	1
																																						3.54167	0			0.166667	1
																																						5.56944	0			10.25	0
																																						5.45833	0			11.75	0
																																						6.73611	0			0.333333	1
																																						4.35	0			6.75	1
																																						2.75	0			1.66667	1
																																						2.025	0			7.225	0
																																						6.53889	0			3.25833	0
																																						2.27222	0			6.58056	0
																																						5.58056	0			5.21944	0
																																						7.08056	0			1.68333	0
																																						9.475	0			0.833333	1
																																						4.22222	0			5.33056	0
																																						3.81944	0			5.09722	0
																																						4.87778	0			5.07778	0
																																						4.43611	0			5.11389	1
																																						4.76111	0			1.775	1
																																						4.54722	0			3.64167	1
																																						4.59167	0			3.30278	0
																																						3.32222	0			4.09722	0
																																						4.72778	0			5.15556	0
																																						5.69444	0			3.17222	0
																																						3.48889	0			5.06944	0
																																						2.27222	0			4.47222	0
																																						8.49444	0			5.59444	0
																																						5.39167	0			5.07222	0
																																						6.80556	0			6.08611	0
																																						5.225	0			9.28333	0
																																						4.54722	0			3.68889	0
																																						5.65	0			8.125	0
																																						5.92778	0			4.78889	0
																																						2.16389	1			7.68056	0
																																						1.5	1			4.24722	0
																																						1.95	1			0.613889	1
																																						1.56667	1			1.51667	1
																																						2.18889	1			2.36944	1
																																						4.06389	0			2.26944	0
																																						3.73611	1			1.18056	1
																																						2.31111	0			3.55833	0
																																						7.46389	0			2.9	0
																																						7.41111	0			1.56944	0
																																						5.37778	0			2.94167	1
																																						2.41944	0			4.51389	1
																																						7.41944	0			4.70833	1
																																						4.11667	0			8.26667	0
																																						3.13333	0			3.175	1
																																						2.89444	1			4.67222	0
																																						3.41389	1			3.45	1
																																						6.28611	1			6.25556	0
																																						4.91667	0			2.61944	1
																																						3.98056	1			3.73889	1
																																						5.06389	0			4.11667	1
																																						5.52222	0			6.62778	0
																																						4.26944	0			4.33333	0
																																						6.90556	0			2.78056	1
																																						2.05556	0			0.719444	1
																																						2.89444	0			6.35833	0
																																						3.51944	0			5.32222	0
																																						2.89167	0			5.68889	0
																																						5.16389	0			4.275	0
																																						4.76944	0			1.76667	0
																																						4.15	0			3.54167	0
																																						2.09444	0			5.56944	0
																																						6.56667	0			5.45833	0
																																						4.81389	0			6.73611	0
																																						5.39167	0			4.35	0
																																						2.15	0			2.75	0
																																						8.09167	0			2.025	0
																																						5.00833	0			6.53889	0
																																						5.31111	0			2.27222	0
																																						4.11389	0			5.58056	0
																																						3.41944	0			7.08056	0
																																						5.45556	0			9.475	0
																																						9.31111	0			5.01667	0
																																						5.99444	0			3.81944	0
																																						9.62778	0			4.87778	0
																																						9.06389	0			4.43611	0
																																						5.06389	0			4.76111	0
																																						6.80278	0			4.54722	0
																																						5.16389	0			4.59167	0
																																						5.26111	0			3.32222	0
																																						5.16944	0			4.72778	0
																																						4.63611	0			5.69444	0
																																						8.85833	0			3.48889	0
																																						5.025	0			2.27222	0
																																						7.08889	0			3.20556	0
																																						8.24444	0			8.49444	0
																																						8.51667	0			5.39167	0
																																						3.92222	0			4.43333	0
																																						3.65833	0			6.80556	0
																																						3.27778	0			5.225	0
																																						4.68889	0			4.54722	0
																																						4.65	0			5.65	0
																																						5.15556	0			5.92778	0
																																						5.78889	0			2.16389	1
																																						5.21944	0			1.5	1
																																						3.09444	0			1.95	1
																																						7.79444	0			1.56667	1
																																						4.61944	0			2.18889	1
																																						4.79444	0			4.06389	0
																																						4.525	0			3.73611	1
																																						6.05278	0			2.31111	0
																																						5.325	0			7.46389	0
																																						3.22778	0			3.11667	1
																																						3.41944	0			7.41111	0
																																						2.61389	0			5.37778	0
																																						4.50833	0			2.41944	0
																																						5.15278	0			7.41944	0
																																						6.16944	0			4.11667	0
																																						2.35833	0			3.13333	0
																																						2.30833	0			2.89444	1
																																						6.78333	0			3.41389	1
																																						5.30556	0			6.28611	1
																																						5.09444	0			4.91667	0
																																						6.34722	0			3.98056	1
																																						5.96944	0			5.06389	0
																																						7.11389	0			5.52222	0
																																						5.40833	0			4.26944	0
																																						5.11389	0			2.88333	1
																																						5.475	0			6.90556	0
																																						6.69167	0			2.05556	0
																																						4.51111	0			2.89444	0
																																						5.15556	0			3.51944	0
																																						4.21111	0			2.89167	0
																																						5.05278	0			5.16389	0
																																						5.13611	0			4.76944	0
																																						6.05833	0			4.15	0
																																						6.02222	0			2.09444	0
																																						5.98333	0			6.56667	0
																																						5.75833	0			4.81389	0
																																						5.53889	0			5.39167	0
																																						5.93611	0			2.15	0
																																						5.55	0			8.09167	0
																																						4.61111	0			5.00833	0
																																						0.0333333	0			5.31111	0
																																						0.236111	1			4.11389	0
																																						0.552778	0			3.41944	0
																																						0.683333	0			5.45556	0
																																						0.661111	0			9.31111	0
																																						0.575	0			5.99444	0
																																						10.8333	1			9.62778	0
																																						3.35	1			9.06389	0
																																						2.44722	1			5.15556	0
																																						0.761111	1			6.80278	0
																																						2.775	1			5.16389	0
																																						0.302778	1			5.55	0
																																						4.04444	0			5.26111	0
																																						0.102778	0			5.16944	0
																																						1.83333	0			4.63611	0
																																						0		0		5.06111	0
																																						6.85		0		7.08889	0
																																						0.136111		0		8.24444	0
																																						0.841667		1		8.51667	0
																																						0.0361111		0		3.65833	0
																																						3.93056		0		3.27778	0
																																						0.0333333		0		4.68889	0
																																						0.977778		0		3.93611	0
																																						1.98889		1		3.96111	0
																																						9.16667		0		5.15556	0
																																						8.16667		0		4.94444	0
																																						9.16667		0		5.78889	0
																																						2.41667		1		5.21944	0
																																						0.583333		1		3.09444	0
																																						4.41667		0		7.79444	0
																																						5.25		0		4.61944	0
																																						1.91667		0		4.79444	0
																																						5.16667		0		4.525	0
																																						6.58333		1		6.05278	0
																																						0.583333		1		5.325	0
																																						2.16667		0		4.01667	0
																																						8.91667		0		3.22778	0
																																						0.5		1		3.41944	0
																																						8.75		0		2.61389	0
																																						2.08333		1		4.50833	0
																																						7.91667		1		5.15278	0
																																						1.08333		1		6.16944	0
																																						3.16667		1		2.35833	0
																																						1.25		1		2.30833	0
																																						8		0		8.94167	0
																																						3.08333		1		6.78333	0
																																						7.25		0		5.30556	0
																																						1.08333		1		5.09444	0
																																						5.91667		1		6.34722	0
																																						6.16667		0		5.96944	0
																																						6.33333		0		7.11389	0
																																						2.83333		1		5.40833	0
																																						3.33333		0		5.11389	0
																																						2.5		0		5.475	0
																																						3.33333		0		6.69167	0
																																						7.08333		0		4.51111	0
																																						7.33333		0		6.75	0
																																						0.75		1		5.15556	0
																																						0.75		1		4.21111	0
																																						5.33333		0		5.05278	0
																																						4.91667		0		6.70278	0
																																						6.16667		1		5.13611	0
																																						7		0		6.05833	0
																																						1.5		1		6.02222	0
																																						2.08333		1		5.98333	0
																																						6.66667		0		5.75833	0
																																						1		1		5.53889	0
																																						2.66667		0		5.93611	0
																																						8.75		0		5.55	0
																																						6.75		0		5.3	0
																																						6.25		0		4.61111	0
																																						8.08333		0		3.99167	1
																																						1.5		1		2.4725	1
																																						2.66667		1		0.0333333	0
																																						0.833333		1		0.236111	1
																																						7.5		0		0.552778	0
																																						0.666667		1		0.175	0
																																						7.5		0		0.683333	0
																																						7.08333		0		0.575	0
																																						0.333333		1		5.75083	1
																																						5.91667		1		5.345	0
																																						3		1		4.69583	0
																																						5.33333		1		4.2025	0
																																						8.08333		0		6.99583	0
																																						5.66667		0		4.33417	0
																																						0.916667		1		7.50583	0
																																						5.25		0		5.50833	1
																																						3.66667		1		6.14167	1
																																						4.58333		0		1.35833	1
																																						3.33333		0		8.78333	1
																																						3		0		3.98333	1
																																						7.91667		0		10.8333	1
																																						6.16667		0		3.35	1
																																						4.75		1		1.20833	1
																																						4.66667		1		8.13333	0
																																						4		0		0.333333	1
																																						4.08333		0		5.98333	0
																																						2.33333		0		7.00833	1
																																						3		0		2.35	1
																																						3.33333		0		5.35833	0
																																						3.08333		0		2.74167	0
																																						3.33333		0		1.04167	1
																																						1.91667		1		5.75	0
																																						10.3444		0		0.608333	1
																																						3.96111		1		5.06667	0
																																						2.67778		1		6	0
																																						0		1		3.83333	0
																																						5.925		0		4.66667	0
																																						3.65278		1		5.78333	0
																																						2.93889		1		2.775	1
																																						0.619444		1		0.102778	0
																																						2.44444		1		0.333333	0
																																						1.31389		1		5.02778		0
																																						9.63611		0		0		0
																																						8.97778		0		6.85		0
																																						0.452778		1		0.136111		0
																																						0.0166667		1		0.841667		1
																																						8.89722		0		0.0361111		0
																																						1.56389		1		0		0
																																						0.855556		1		3.93056		0
																																						1.65833		1		0.0333333		0
																																						1.40833		1		0.958333		1
																																						0.172222		1		0.977778		0
																																						0.711111		1		1.98889		1
																																						1.68056		1		9.16667		0
																																						5.10833		1		8.16667		0
																																						8.23889		0		2.41667		1
																																						1.45278		1		0.583333		1
																																						1.11111		1		4.41667		0
																																						0.708333		1		5.25		0
																																						0.438889		1		5.16667		0
																																						0.444444		1		6.58333		1
																																						1.67222		1		0.583333		1
																																						0.302778		1		2.16667		0
																																						0.230556		1		8.75		0
																																						0.844444		1		2.08333		1
																																						1		1		7.91667		1
																																						0.244444		1		1.08333		1
																																						0.808333		1		3.16667		1
																																						0.422222		1		1.25		1
																																						5.93889		1		8		0
																																						0.791667		1		3.08333		1
																																						15.0472		0		7.25		0
																																						9.77778		1		1.08333		1
																																						9.18889		1		5.91667		1
																																						1.30556		1		6.16667		0
																																						12.5139		0		6.33333		0
																																						1.45278		1		3.33333		0
																																						16.0972		0		2.5		0
																																						5.46389		1		3.33333		0
																																						12.0611		0		7.08333		0
																																						0.969444		1		0.75		1
																																						9.08056		1		5.33333		0
																																						11.1972		0		4.91667		0
																																						1.66667		1		6.16667		1
																																						1.21389		1		7		0
																																						10.4806		1		1.5		1
																																						10.8361		0		6.66667		0
																																						9.38889		1		1		1
																																						10.4944		0		2.66667		0
																																						8.45556		1		8.75		0
																																						10.2028		0		6.75		0
																																						0.275		1		6.25		0
																																						9.49722		0		8.08333		0
																																						6.48056		1		1.5		1
																																						1.24444		1		2.66667		1
																																						0.552778		1		0.833333		1
																																						7.71944		1		7.5		0
																																						0.988889		1		7.08333		0
																																						13.9389		0		0.333333		1
																																						0.947222		1		5.91667		1
																																						0.222222		1		3		1
																																						11.1306		1		5.66667		0
																																						13.2528		0		0.916667		1
																																						0.791667		1		5.25		0
																																						0.694444		1		3.66667		1
																																						13.025		0		4.58333		0
																																						7.74722		1		3		0
																																						0.908333		1		7.91667		0
																																						12.6528		0		4.75		1
																																						12.6444		0		4.66667		1
																																						9.02222		1		3.08333		0
																																						1.11944		1		3.33333		0
																																						1.04722		1		10.3444		0
																																						0.741667		1		3.96111		1
																																						0.213889		1		9.76667		0
																																						1.50278		1		0.786111		1
																																						0.25		1		0		1
																																						1.09444		1		5.925		0
																																						5.28333		1		3.65278		1
																																						1.56944		1		2.28333		1
																																						1.31667		1		1.85833		1
																																						14.3222		0		2.93889		1
																																						6.75833		1		0.619444		1
																																						5.675		1		2.44444		1
																																						14.9694		1		1.31389		1
																																						6.35833		1		9.63611		0
																																						5.82778		1		8.97778		0
																																						0.275		1		0.452778		1
																																						9.98889		1		0.0166667		1
																																						14.3667		0		8.89722		0
																																						3.56667		1		1.56389		1
																																						3.44722		1		0.855556		1
																																						2.90556		1		1.65833		1
																																						3.78889		1		1.40833		1
																																						8.13889		0		0.172222		1
																																						8.81389		0		0.711111		1
																																						2.98889		1		1.68056		1
																																						1.76667		1		5.10833		1
																																						7.78611		0		8.23889		0
																																						7.80278		0		1.45278		1
																																						2.36111		1		1.11111		1
																																						6.50556		0		0.708333		1
																																						6.72222		0		0.438889		1
																																						2.13611		1		0.444444		1
																																						3.39722		1		1.67222		1
																																						7.08611		0		0.302778		1
																																						2.56944		1		0.230556		1
																																						4.41389		1		0.844444		1
																																						2.81944		1		1		1
																																						5.825		0		0.244444		1
																																						4.16389		1		0.808333		1
																																						4.54722		1		0.422222		1
																																						4.29444		1		5.93889		1
																																						5.08889		0		0.791667		1
																																						1.86667		1		15.0472		0
																																						3.59167		1		9.77778		1
																																						2.23333		1		9.18889		1
																																						2.83611		1		1.30556		1
																																						3.85		1		12.5139		0
																																						2.16111		1		1.45278		1
																																						3.69444		1		16.0972		0
																																						3.43611		1		5.46389		1
																																						9.06667		0		12.0611		0
																																						4.75		1		0.786111		1
																																						6.10833		1		0.969444		1
																																						14.2667		0		9.08056		1
																																						4.075		1		11.1972		0
																																						3.46667		1		1.66667		1
																																						0.505556		1		1.21389		1
																																						4.19444		1		10.4806		1
																																						14.675		0		10.8361		0
																																						1.80278		1		9.38889		1
																																						2.78056		1		10.4944		0
																																						1.25		1		8.45556		1
																																						0.733333		1		10.2028		0
																																						0.275		1		0.275		1
																																						0.808333		1		9.49722		0
																																						3.1		1		6.48056		1
																																						10.0167		0		1.24444		1
																																						0.4		1		0.552778		1
																																						8.46667		1		7.71944		1
																																						8.65		0		0.988889		1
																																						5.73333		0		0.947222		1
																																						0.508333		1		0.222222		1
																																						5.19167		1		11.1306		1
																																						10.775		1		13.2528		0
																																						0.675		1		0.791667		1
																																						4.05833		0		0.694444		1
																																						7.525		0		13.025		0
																																						0.333333		1		4.96111		1
																																						6.16667		0		7.74722		1
																																						6.475		0		0.908333		1
																																						2.25		1		12.6528		0
																																						2.04167		1		9.02222		1
																																						4.05		1		1.11944		1
																																						5.23333		0		1.04722		1
																																						4.5		0		0.741667		1
																																						1.925		1		0.213889		1
																																						4.51667		0		1.50278		1
																																						8.775		0		0.25		1
																																						11.8583		0		8.28611		1
																																						10.0833		0		1.09444		1
																																						4.96667		0		5.28333		1
																																						5.34167		1		1.56944		1
																																						6.575		1		1.31667		1
																																						6.50833		0		14.3222		0
																																						1.825		0		9.30278		1
																																						0.3		1		6.75833		1
																																						0.9		1		5.675		1
																																						4.29167		0		14.9694		1
																																						2.89167		1		6.35833		1
																																						3.95		0		5.82778		1
																																						0.183333		1		0.275		1
																																						3.65833		0		14.3667		0
																																						3.41667		0		3.56667		1
																																						0.883333		1		3.44722		1
																																						0.641667		1		0.402778		1
																																						2.93333		0		8.13889		0
																																						2.95		0		8.81389		0
																																						2.36667		1		2.98889		1
																																						2.40833		0		1.76667		1
																																						0.808333		1		7.78611		0
																																						2.21667		0		7.80278		0
																																						1.38333		1		2.36111		1
																																						2.00833		0		6.50556		0
																																						1.975		0		2.13611		1
																																						4.98333		0		3.39722		1
																																						1.70833		1		6.89722		0
																																						2.89167		0		2.81944		1
																																						2.60833		0		4.12222		1
																																						0.783333		1		0.144444		1
																																						0.616667		1		5.825		0
																																						2.85		0		4.16389		1
																																						1.99167		0		4.54722		1
																																						2.51667		0		4.29444		1
																																						1.55833		0		5.14444		0
																																						2.4		1		5.08889		0
																																						11.975		0		3.32778		1
																																						1.00833		1		1.86667		1
																																						11.3417		0		3.59167		1
																																						0.808333		1		2.83611		1
																																						9.1		0		3.85		1
																																						1.68333		1		2.16111		1
																																						9.95833		1		3.69444		1
																																						10.075		0		3.51944		1
																																						10.6333		0		6.10833		1
																																						0.491667		1		4.075		1
																																						9.275		0		3.46667		1
																																						5.71667		1		0.505556		1
																																						0.975		1		14.675		0
																																						7.80833		0		7.08889		0
																																						5.34167		1		1.80278		1
																																						5.85833		1		2.86111		1
																																						3.28333		1		2.78056		1
																																						3.89167		0		1.25		1
																																						5.725		1		0.733333		1
																																						2.59167		1		0.275		1
																																						0.858333		1		0.808333		1
																																						5.39167		0		3.1		1
																																						5.275		0		10.0167		0
																																						4.775		0		0.4		1
																																						0.85		1		8.46667		1
																																						5.2		0		5.73333		0
																																						2.24167		1		0.508333		1
																																						1.36667		1		5.19167		1
																																						7.95833		1		10.775		1
																																						9.54167		1		0.675		1
																																						5.18333		1		4.05833		0
																																						7.875		1		7.525		0
																																						10.9583		0		0.333333		1
																																						6.74167		1		6.16667		0
																																						0.616667		1		6.475		0
																																						2.75833		1		2.25		1
																																						4.525		1		2.04167		1
																																						0.333333		1		4.05		1
																																						4.11667		0		5.23333		0
																																						3.71667		0		4.5		0
																																						0.691667		1		1.925		1
																																						3.675		0		4.51667		0
																																						2.84167		0		8.775		0
																																						1.15		1		11.8583		0
																																						2.16667		0		10.0833		0
																																						1.075		1		4.96667		0
																																						1.69167		0		5.34167		1
																																						2.46667		0		6.575		1
																																						0.433333		1		6.50833		0
																																						2.275		0		1.825		0
																																						2.41667		0		0.3		1
																																						1.95833		0		0.9		1
																																						0.516667		0		4.29167		0
																																						0.308333		1		2.89167		1
																																						3.21667		0		3.95		0
																																						0.866667		1		0.183333		1
																																						2.64167		0		3.65833		0
																																						2.375		1		3.41667		0
																																						1.35		1		0.883333		1
																																						3.25		0		0.641667		1
																																						0.716667		1		2.93333		0
																																						0.675		1		2.95		0
																																						6.50833		0		2.36667		1
																																						9.44167		0		2.40833		0
																																						3.8		1		0.808333		1
																																						6.66667		1		2.21667		0
																																						3.58333		1		1.38333		1
																																						4.75		1		2.00833		0
																																						1		0		1.975		0
																																						2.75		1		4.98333		0
																																						2		0		1.70833		1
																																						7.91667		1		2.89167		0
																																						16.6667		0		2.60833		0
																																						1.08333		1		0.783333		1
																																						4.91667		0		0.616667		1
																																						6.25		0		2.85		0
																																						2.66667		1		1.99167		0
																																						0.166667		0		2.51667		0
																																						1.58333		1		1.55833		0
																																						1.25		0		2.4		1
																																						0.0833333		1		11.975		0
																																						0.71		0		1.00833		1
																																						0.7525		0		11.3417		0
																																						0.11		1		0.808333		1
																																						0.721667		0		9.1		0
																																						0.685833		0		9.95833		1
																																						0.171667		1		10.075		0
																																						0.0575		1		10.6333		0
																																						0.0025		1		0.491667		1
																																						0.716667		0		9.275		0
																																						0.7125		0		5.71667		1
																																						0.774167		0		0.975		1
																																						0.514167		1		7.80833		0
																																						0.706667		0		5.34167		1
																																						0.1325		1		5.85833		1
																																						0.25		0		3.28333		1
																																						0.6275		0		3.89167		0
																																						0.5075		1		5.725		1
																																						0.0158333		1		2.59167		1
																																						0.5775		0		0.858333		1
																																						0.0908333		1		5.39167		0
																																						0.1		1		5.275		0
																																						0.075		1		4.775		0
																																						0.661667		0		0.85		1
																																						0.311667		1		5.2		0
																																						0.600833		0		2.24167		1
																																						0.619167		0		1.36667		1
																																						0.6		0		7.95833		1
																																						0.560833		0		5.18333		1
																																						0.190833		1		7.875		1
																																						0.559167		0		10.9583		0
																																						0.563333		0		6.74167		1
																																						0.136667		1		0.616667		1
																																						0.0616667		1		2.75833		1
																																						0.489167		0		4.525		1
																																						0.661667		0		0.333333		1
																																						0.656667		0		4.11667		0
																																						0.156667		1		3.71667		0
																																						0.0983333		1		0.691667		1
																																						0.536667		0		3.675		0
																																						0.419167		0		2.84167		0
																																						0.426667		0		1.15		1
																																						0.5075		0		2.16667		0
																																						0.52		0		1.075		1
																																						0.19		1		1.69167		0
																																						0.593333		0		2.46667		0
																																						0.264167		1		0.433333		1
																																						0.49		0		2.275		0
																																						0.4425		0		2.41667		0
																																						0.0358333		1		1.95833		0
																																						0.586667		0		0.516667		0
																																						0.065		1		0.308333		1
																																						0.571667		0		3.21667		0
																																						0.5725		0		0.866667		1
																																						0.0525		1		2.64167		0
																																						0.545		0		2.375		1
																																						0.163333		1		1.35		1
																																						0.340833		0		3.25		0
																																						0.155		1		0.716667		1
																																						0.181667		1		0.675		1
																																						0.395		0		6.50833		0
																																						0.235		1		3.8		1
																																						0.750833		0		6.66667		1
																																						0.2025		1		3.58333		1
																																						0.416667		1		0.916667		1
																																						0.768333		0		4.75		1
																																						0.2925		0		1		0
																																						0.4725		1		2.75		1
																																						0.238333		0		2		0
																																						0.6475		0		7.91667		1
																																						0.681667		0		16.6667		0
																																						0.4075		0		1.08333		1
																																						0.0916667		1		2.66667		1
																																						0.095		1		1.58333		1
																																						0.141667		1		0.71		0
																																						0.555		1		0.7525		0
																																						0.396667		1		0.11		1
																																						0.473333		0		0.685833		0
																																						0.561667		0		0.171667		1
																																						0.5025		1		0.0575		1
																																						0.0558333		1		0.0025		1
																																						8.24417		0		0.716667		0
																																						7.30833		1		0.138333		1
																																						0.860833		1		0.7125		0
																																						1.6975		1		0.774167		0
																																						3.13583		1		0.514167		1
																																						5.53917		1		0.1325		1
																																						1.88083		1		0.25		0
																																						8.64167		0		0.6275		0
																																						10.4025		0		0.5075		1
																																						1.775		1		0.0158333		1
																																						0.689167		1		0.661667		0
																																						1.44167		1		0.311667		1
																																						6.65583		1		0.619167		0
																																						6.60583		1		0.6		0
																																						0.458333		1		0.560833		0
																																						4.70833		1		0.190833		1
																																						1.25583		1		0.563333		0
																																						0.2025		1		0.136667		1
																																						2.26417		1		0.0616667		1
																																						0.564167		1		0.489167		0
																																						0.2225		0		0.661667		0
																																						3.93583		0		0.656667		0
																																						2.73083		0		0.156667		1
																																						0.00583333		1		0.0983333		1
																																						9.025		0		0.536667		0
																																						0.9525		1		0.419167		0
																																						4.58917		0		0.5075		0
																																						2.01417		1		0.52		0
																																						0.264167		1		0.19		1
																																						3.89167		1		0.593333		0
																																						0.210833		1		0.264167		1
																																						2.2025		1		0.49		0
																																						2.33083		0		0.4425		0
																																						7.4775		0		0.0358333		1
																																						2.43917		0		0.586667		0
																																						2.9775		0		0.065		1
																																						0.769167		1		0.571667		0
																																						8.20833		1		0.5725		0
																																						9.23333		0		0.0525		1
																																						1.71083		1		0.545		0
																																						5.65583		0		0.340833		0
																																						4.21083		0		0.155		1
																																						1.74417		0		0.181667		1
																																						5.63583		0		0.395		0
																																						1.6975		1		0.235		1
																																						6.575		0		0.750833		0
																																						0.460833		1		0.2025		1
																																						10.3583		0		0.416667		1
																																						7.41917		0		0.768333		0
																																						6.5525		0		0.4725		1
																																						0.789167		1		0.6475		0
																																						5.06083		1		0.0916667		1
																																						7.88083		0		0.141667		1
																																						0.208333		1		0.396667		1
																																						4.81944		0		0.473333		0
																																						5.50278		0		0.561667		0
																																						4.98611		0		8.24417		0
																																						1.16389		0		7.30833		1
																																						0.966667		1		0.860833		1
																																						2.9		0		1.6975		1
																																						2.97222		0		3.13583		1
																																						0.430556		0		5.53917		1
																																						2.925		0		1.88083		1
																																						1.20556		1		8.64167		0
																																						5.925		0		10.4025		0
																																						3.61389		0		1.775		1
																																						1.41667		1		0.689167		1
																																						5.06389		0		1.44167		1
																																						5.69722		0		10.5975		0
																																						2.81667		1		6.65583		1
																																						1.09167		1		6.60583		1
																																						2.34167		1		0.835833		1
																																						7.27222		0		0.458333		1
																																						4.87778		0		1.4725		1
																																						2.79722		1		4.70833		1
																																						0.722222		1		1.25583		1
																																						3.27222		1		0.2025		1
																																						2.00833		0		2.26417		1
																																						2.65833		1		0.564167		1
																																						3.3		1		0.2225		0
																																						2.93333		0		3.93583		0
																																						4.05278		0		2.73083		0
																																						3.56667		1		0.00583333		1
																																						5.69444		0		9.025		0
																																						1.41111		1		0.9525		1
																																						1.69167		1		4.58917		0
																																						1.875		1		2.01417		1
																																						0.441667		1		0.264167		1
																																						6.11111		0		3.89167		1
																																						4.95		0		0.210833		1
																																						5.29444		0		2.2025		1
																																						1.17778		1		2.33083		0
																																						1.77778		1		7.4775		0
																																						4.525		0		2.43917		0
																																						3.76667		0		2.9775		0
																																						0.527778		1		0.769167		1
																																						3.77222		1		8.20833		1
																																						0.794444		1		1.71083		1
																																						1.88056		1		4.21083		0
																																						1.59722		1		1.74417		0
																																						4.125		0		1.9275		0
																																						4.11944		1		5.63583		0
																																						0.408333		1		1.6975		1
																																						1.03889		1		6.575		0
																																						5.90556		0		0.460833		1
																																						3.65		0		10.3583		0
																																						0.0888889		1		7.41917		0
																																						0.811111		1		6.5525		0
																																						4.61389		1		0.789167		1
																																						4.66111		0		5.06083		1
																																						3.55278		0		7.88083		0
																																						2.40556		1		4.81944		0
																																						4.95556		0		5.50278		0
																																						0.930556		1		4.98611		0
																																						4.27222		1		1.16389		0
																																						6.76389		0		0.966667		1
																																						1.02778		1		2.9		0
																																						2.78611		0		2.97222		0
																																						4.93611		0		0.430556		0
																																						2.26667		1		2.925		0
																																						6.21944		0		1.20556		1
																																						2.36389		1		5.925		0
																																						4.26944		0		3.61389		0
																																						1.02778		0		1.41667		1
																																						3.125		0		5.06389		0
																																						2.42778		1		5.69722		0
																																						2.81667		1		2.81667		1
																																						0.158333		1		1.09167		1
																																						1.10556		1		2.34167		1
																																						2.02778		1		7.27222		0
																																						1.96944		1		4.87778		0
																																						3.47222		0		0.722222		1
																																						3.46944		0		2.00833		0
																																						2.59444		0		2.65833		1
																																						3.01389		0		3.3		1
																																						0.219444		0		2.93333		0
																																						2.01111		1		4.05278		0
																																						1.65278		1		3.56667		1
																																						0.227778		0		1.41111		1
																																						2.12778		0		1.69167		1
																																						2.11944		0		1.875		1
																																						2.59444		1		0.441667		1
																																						3.31944		0		6.11111		0
																																						3.3		1		4.95		0
																																						5.33333		0		5.29444		0
																																						5		0		1.17778		1
																																						0.541667		1		1.77778		1
																																						3.25		1		4.525		0
																																						0.583333		1		3.76667		0
																																						0.875		1		0.527778		1
																																						4		0		3.77222		1
																																						2.58333		0		0.794444		1
																																						0.5		0		1.88056		1
																																						0.25		1		1.59722		1
																																						0.166667		1		4.125		0
																																						2.04167		1		4.11944		1
																																						2.83333		1		0.408333		1
																																						0.916667		1		1.03889		1
																																						6		0		5.90556		0
																																						0.5		1		3.65		0
																																						1.75		1		0.0888889		1
																																						0.75		1		0.811111		1
																																						2.25		0		4.66111		0
																																						0.875		1		2.40556		1
																																						2.38467		0		4.95556		0
																																						2.2642		0		0.930556		1
																																						1.40452		1		4.27222		1
																																						2.81999		0		6.76389		0
																																						2.89665		0		1.02778		1
																																						2.13005		0		2.78611		0
																																						2.72142		0		4.93611		0
																																						2.89938		0		2.26667		1
																																						1.01027		1		6.21944		0
																																						3.19781		0		2.36389		1
																																						3.01985		1		4.26944		0
																																						2.59001		0		1.02778		0
																																						3.53183		1		3.125		0
																																						1.29774		1		2.42778		1
																																						3.25804		0		2.81667		1
																																						2.94867		0		1.10556		1
																																						3.35113		1		2.02778		1
																																						2.97057		0		1.96944		1
																																						2.65845		0		3.47222		0
																																						2.19576		0		3.46944		0
																																						4.14511		0		3.01389		0
																																						3.3922		0		0.219444		0
																																						3.38398		0		2.01111		1
																																						0.52293		1		1.65278		1
																																						2.74606		1		0.227778		0
																																						4.1588		0		2.11944		0
																																						1.7358		1		2.59444		1
																																						1.38261		1		3.31944		0
																																						4.17522		0		3.3		1
																																						1.32238		1		5.33333		0
																																						1.78508		0		5		0
																																						2.02053		0		3.25		1
																																						2.70226		0		0.875		1
																																						1.40726		1		4		0
																																						0.465435		0		2.58333		0
																																						0.648871		0		0.5		0
																																						0.947296		0		0.25		1
																																						2.46954		0		0.166667		1
																																						2.20397		0		2.04167		1
																																						2.97331		0		2.83333		1
																																						3.86858		0		0.916667		1
																																						2.17385		1		6		0
																																						3.58111		0		0.5		1
																																						2.1629		1		1.75		1
																																						4.83504		0		0.75		1
																																						4.71732		0		2.25		0
																																						4.77755		0		0.875		1
																																						5.27858		0		2.38467		0
																																						2.40657		1		2.2642		0
																																						5.3525		0		1.40452		1
																																						2.77892		1		2.81999		0
																																						6.86927		0		2.89665		0
																																						0.240931		1		2.13005		0
																																						3.58932		1		2.72142		0
																																						5.80972		0		2.89938		0
																																						10.0833		0		1.01027		1
																																						1.75		1		3.19781		0
																																						6.25		0		3.01985		1
																																						1		1		2.59001		0
																																						13.75		0		3.53183		1
																																						5.66667		0		1.29774		1
																																						4.33333		1		3.25804		0
																																						5.83333		1		2.94867		0
																																						9.58333		0		3.35113		1
																																						6		1		2.97057		0
																																						7.08333		0		2.65845		0
																																						8.66667		1		2.19576		0
																																						0.416667		1		4.14511		0
																																						18.1667		0		3.3922		0
																																						7.25		0		3.38398		0
																																						4.25		0		0.52293		1
																																						11.1667		0		2.74606		1
																																						3		1		4.1588		0
																																						4.5		0		1.7358		1
																																						2.83333		1		1.38261		1
																																						19		1		4.17522		0
																																						1.66667		1		1.78508		0
																																						3.58333		0		2.02053		0
																																						2.41667		1		2.70226		0
																																						4.83333		0		1.40726		1
																																						8.5		0		0.465435		0
																																						0.666667		1		0.648871		0
																																						7.41667		1		0.947296		0
																																						10.9167		0		2.46954		0
																																						8.41667		0		2.20397		0
																																						13.1667		0		2.97331		0
																																						2.08333		1		3.86858		0
																																						5.58333		0		2.17385		1
																																						6.91667		0		3.58111		0
																																						8		0		2.1629		1
																																						3.66667		1		4.83504		0
																																						0.0833333		0		4.77755		0
																																						4.58333		0		5.27858		0
																																						0.166667		1		2.40657		1
																																						4.58333		0		5.3525		0
																																						9.25		1		2.77892		1
																																						6.33333		1		6.86927		0
																																						3		0		0.240931		1
																																						14.5833		1		3.58932		1
																																						15.1667		0		5.80972		0
																																						2.66667		0		10.0833		0
																																						6.16667		1		1.75		1
																																						10.3333		1		6.25		0
																																						15.6667		0		1		1
																																						5.16667		0		13.75		0
																																						10.75		0		5.66667		0
																																						15		0		4.33333		1
																																						2.08333		1		5.83333		1
																																						2.58333		1		9.58333		0
																																						7.5		1		6		1
																																						1.41667		1		7.08333		0
																																						3.33333		1		8.66667		1
																																						0.916667		1		0.416667		1
																																						14.5		0		18.1667		0
																																						3.75		1		7.25		0
																																						7.08333		0		4.25		0
																																						9.41667		0		11.1667		0
																																						1		1		3		1
																																						6		0		4.5		0
																																						3.5		0		2.83333		1
																																						5		0		19		1
																																						4.33333		1		1.66667		1
																																						6		0		3.58333		0
																																						1.16667		1		2.41667		1
																																						1.08333		1		4.83333		0
																																						0.0833333		1		8.5		0
																																						19.8333		0		0.666667		1
																																						0		1		7.41667		1
																																						12.75		0		10.9167		0
																																						7		1		8.41667		0
																																						1.5		0		13.1667		0
																																						3.16667		1		2.08333		1
																																						2.33333		1		5.58333		0
																																						10.3333		1		6.91667		0
																																						6.33333		0		8		0
																																						10.5833		1		3.66667		1
																																						4.41667		1		0.0833333		0
																																						5.75		0		4.58333		0
																																						1.5		1		4.58333		0
																																						9		0		9.25		1
																																						5.66667		1		6.33333		1
																																						8.25		0		14.5833		1
																																						3.58333		0		15.1667		0
																																						4.75		1		2.66667		0
																																						11.8333		0		6.16667		1
																																						3.33333		1		10.3333		1
																																						1		1		15.6667		0
																																						1.33333		1		5.16667		0
																																						10.5833		0		10.75		0
																																						2.75		0		15		0
																																						15.9167		0		2.08333		1
																																						14.5833		1		7.5		1
																																						4.75		0		1.41667		1
																																						7.41667		1		3.33333		1
																																						5.08333		0		0.916667		1
																																						2.66667		1		14.5		0
																																						5.41667		0		3.75		1
																																						8.66667		0		7.08333		0
																																						9.58333		0		9.41667		0
																																						0.166667		1		1		1
																																						1.08333		1		6		0
																																						3.33333		0		3.5		0
																																						1.16667		1		5		0
																																						11.1667		0		4.33333		1
																																						6.66667		0		6		0
																																						0		1		1.16667		1
																																						0.916667		1		1.08333		1
																																						6.16667		0		0		1
																																						2.41667		0		12.75		0
																																						2.75		1		7		1
																																						0.0833333		1		1.5		0
																																						13.5833		0		3.16667		1
																																						1.83333		1		12.5		1
																																						8.25		1		2.33333		1
																																						1.75		1		10.3333		1
																																						13		0		6.33333		0
																																						4.58333		0		10.5833		1
																																						1		1		5.75		0
																																						1.41667		1		1.5		1
																																						5		1		9		0
																																						1.16667		1		5.66667		1
																																						3.33333		1		8.25		0
																																						0.916667		1		3.58333		0
																																						8.91667		1		4.75		1
																																						0.166667		1		11.8333		0
																																						2.33333		1		3.33333		1
																																						1.66667		1		1		1
																																						7.58333		1		1.33333		1
																																						1.08333		1		10.5833		0
																																						1.08333		1		2.75		0
																																						2.58333		1		15.9167		0
																																						4.33333		1		14.5833		1
																																						0.5		1		4.75		0
																																						1.16667		1		7.41667		1
																																						0.25		1		5.08333		0
																																						1.16667		1		2.66667		1
																																						4.66667		0		5.41667		0
																																						2.66667		1		8.66667		0
																																						2.58333		1		0.166667		1
																																						0.5		1		1.08333		1
																																						0.916667		1		3.33333		0
																																						7.08333		1		1.16667		1
																																						5.25		1		6.66667		0
																																						11.6667		0		0		1
																																						11.75		0		0.916667		1
																																						6.66667		0		6.16667		0
																																						13.0833		0		2.41667		0
																																						9.91667		0		2.75		1
																																						8.83333		0		0.0833333		1
																																						3.91667		0		13.5833		0
																																						0.333333		1		1.83333		1
																																						1.91667		1		8.25		1
																																						1.41667		1		1.75		1
																																						8.58333		1		13		0
																																						1.41667		1		4.58333		0
																																						0.916667		1		1		1
																																						1.58333		1		1.41667		1
																																						2.5		1		5		1
																																						6.25		0		1.16667		1
																																						0.166667		1		3.33333		1
																																						10.25		0		0.916667		1
																																						0.333333		1		8.91667		1
																																						0.583333		1		0.166667		1
																																						4.5		1		2.33333		1
																																						0.666667		1		1.66667		1
																																						8.08333		0		7.58333		1
																																						5.66667		0		1.08333		1
																																						8.5		1		1.08333		1
																																						3.5		1		2.58333		1
																																						4.91667		1		0.5		1
																																						3.33333		0		1.16667		1
																																						17.6667		0		0.25		1
																																						16.4167		0		1.16667		1
																																						14.5833		0		4.66667		0
																																						1.91667		1		2.66667		1
																																						6.5		0		2.58333		1
																																						5		0		0.5		1
																																						11.75		0		0.916667		1
																																						4.33333		1		7.08333		1
																																						4.58333		1		5.25		1
																																						14.9167		1		11.6667		0
																																						1.91667		1		11.75		0
																																						14.5		0		6.66667		0
																																						1.91667		1		13.0833		0
																																						0.333333		1		9.91667		0
																																						1.08333		1		8.83333		0
																																						5.58333		1		3.91667		0
																																						10.4167		1		0.333333		1
																																						1.83333		1		1.91667		1
																																						15.25		0		1.41667		1
																																						2.16667		1		8.58333		1
																																						1.08333		1		1.41667		1
																																						3.5		1		0.916667		1
																																						14.9167		1		1.58333		1
																																						4		1		1.16667		1
																																						4.16667		1		2.5		1
																																						0.25		0		6.25		0
																																						0.666667		1		0.916667		1
																																						13.5833		0		0.333333		1
																																						0.916667		1		0.583333		1
																																						0.75		1		4.5		1
																																						2.41667		1		0.666667		1
																																						4.91667		0		0.833333		1
																																						6.91667		0		8.08333		0
																																						1.08333		1		9		0
																																						0.833333		1		8.66667		0
																																						3.33333		1		5.66667		0
																																						6.33333		1		8.5		1
																																						2.25		1		3.5		1
																																						0.75		1		4.91667		1
																																						3		1		3.33333		0
																																						1.41667		1		17.6667		0
																																						0.916667		1		16.4167		0
																																						11.9167		1		11		0
																																						2.16667		1		14.5833		0
																																						1.75		1		1.91667		1
																																						0.75		1		6.5		0
																																						11.1667		1		5		0
																																						0		1		4.33333		1
																																						1.91667		1		4.58333		1
																																						2.83333		1		14.9167		1
																																						0.416667		1		1.91667		1
																																						4.33333		1		14.5		0
																																						1.41667		1		1.91667		1
																																						0.916667		1		1.08333		1
																																						2.83333		1		5.58333		1
																																						0.25		1		10.4167		1
																																						0.166667		1		1.83333		1
																																						0.666667		1		15.25		0
																																						0		1		2.16667		1
																																						2.25		1		1.08333		1
																																						3.75		1		3.5		1
																																						6.16667		0		14.9167		1
																																						7.33333		1		4		1
																																						0.25		1		4.16667		1
																																						0.0833333		1		0.25		0
																																						0.333333		1		0.666667		1
																																						15.9167		0		13.5833		0
																																						8.66667		1		0.916667		1
																																						0.583333		1		0.75		1
																																						11.3333		1		2.41667		1
																																						0.75		1		4.91667		0
																																						1.91667		1		6.91667		0
																																						0.916667		1		1.08333		1
																																						0.916667		1		0.833333		1
																																						13		0		3.33333		1
																																						0.666667		1		6.33333		1
																																						8.75		1		2.25		1
																																						2.41667		1		0.75		1
																																						9.83333		1		5.25		1
																																						0.583333		1		3		1
																																						6.75		1		1.41667		1
																																						1.5		1		0.916667		1
																																						0.5		1		11.9167		1
																																						9.66667		0		2.16667		1
																																						0.5		1		1.75		1
																																						9.25		0		0.75		1
																																						1.58333		1		11.1667		1
																																						8.66667		0		0		1
																																						0.666667		1		1.91667		1
																																						1.66667		1		2.83333		1
																																						0.5		1		0.416667		1
																																						0.166667		1		4.33333		1
																																						1.21389		1		1.41667		1
																																						2.06389		0		0.916667		1
																																						7.225		0		2.83333		1
																																						5.09722		0		0.25		1
																																						3.05		0		0.166667		1
																																						3.30278		0		0.666667		1
																																						10.7306		0		0		1
																																						8.51944		0		2.25		1
																																						3.68889		0		3.75		1
																																						8		0		6.16667		0
																																						0.961111		1		7.33333		1
																																						7.39167		1		0.583333		1
																																						5.01667		0		0.25		1
																																						5.38056		0		0.0833333		1
																																						3.20556		0		0.333333		1
																																						4.43333		0		15.9167		0
																																						3.65833		0		8.66667		1
																																						5.5		0		0.583333		1
																																						3.11667		1		11.3333		1
																																						3.98333		0		0.75		1
																																						1.75		1		1.91667		1
																																						3.96944		1		0.916667		1
																																						2.88333		1		0.916667		1
																																						2.825		0		13		0
																																						5.15556		0		0.666667		1
																																						5.55		0		8.75		1
																																						5.14444		0		2.41667		1
																																						5.06111		0		9.83333		1
																																						3.93611		0		0.583333		1
																																						3.96111		0		1.5		1
																																						5.13333		0		0.5		1
																																						4.94444		0		9.66667		0
																																						4.01667		0		0.5		1
																																						3.9		0		9.25		0
																																						8.94167		0		1.58333		1
																																						7.18056		0		8.66667		0
																																						8.10556		0		0.666667		1
																																						6.75		0		0.5		1
																																						6.70278		0		0.166667		1
																																						5.3		0		1.21389		1
																																						4		0		2.06389		0
																																						3.25		0		3.05		0
																																						1.75		1		10.7306		0
																																						1.25		1		8.51944		0
																																						2.75		0		8		0
																																						3.66667		0		0.961111		1
																																						1.66667		1		7.39167		1
																																						3.91667		0		4.09722		0
																																						3.25		0		5.38056		0
																																						5.08333		0		4.22222		0
																																						1.66667		1		3.65833		0
																																						3.5		0		5.5		0
																																						3.58333		0		3.98333		0
																																						4.33333		1		1.75		1
																																						3.75		0		3.96944		1
																																						2.83333		1		2.825		0
																																						0.25		1		5.06389		0
																																						3.66667		0		5.14444		0
																																						4.16667		0		8.85833		0
																																						0.833333		1		5.025		0
																																						3.745		1		3.92222		0
																																						12.515		0		4.65		0
																																						1.51667		1		5.13333		0
																																						2.89667		1		3.9		0
																																						1.895		1		7.18056		0
																																						1.28917		1		8.10556		0
																																						2.06167		1		4		0
																																						0.345		1		3.25		0
																																						1.65333		1		1.75		1
																																						1.07333		1		1.25		1
																																						0.3125		1		2.75		0
																																						0.7175		1		3.66667		0
																																						0.0441667		1		1.66667		1
																																						1.37417		1		3.91667		0
																																						3.12917		1		3.25		0
																																						8.88167		0		5.08333		0
																																						10.275		0		1.66667		1
																																						4.73333		1		3.5		0
																																						2.56		1		3.58333		0
																																						2.51		1		4.33333		1
																																						2.65333		1		3.75		0
																																						1.11083		1		2.83333		1
																																						8.8325		1		0.25		1
																																						6.62833		1		3.66667		0
																																						4.7775		1		4.16667		0
																																						3.70167		1		0.833333		1
																																						1.73833		1		3.745		1
																																						2.3025		1		12.515		0
																																						6.18167		1		1.51667		1
																																						8		1		2.89667		1
																																						3.44417		1		1.895		1
																																						0.470833		1		1.28917		1
																																						0.0358333		1		2.06167		1
																																						1.38		1		0.345		1
																																						5.10083		1		1.65333		1
																																						8.70583		0		1.07333		1
																																						0.745		1		0.3125		1
																																						5.88333		1		0.7175		1
																																						0.293333		1		0.0441667		1
																																						1.46167		1		1.37417		1
																																						2.29667		1		3.12917		1
																																						1.36583		1		8.88167		0
																																						2.19833		1		10.275		0
																																						6.475		0		4.73333		1
																																						7.84667		0		2.56		1
																																						6.11667		0		2.51		1
																																						3.77		1		2.65333		1
																																						0.0025		1		1.11083		1
																																						6.31083		1		8.8325		1
																																						3.255		1		6.62833		1
																																						6.46667		1		4.7775		1
																																						0.189167		1		3.70167		1
																																						7.03667		0		1.73833		1
																																						3.515		1		2.3025		1
																																						7.1375		1		6.18167		1
																																						7.71		0		8		1
																																						3.28		1		3.44417		1
																																						6.875		0		0.470833		1
																																						2.64167		0		0.0358333		1
																																						3.50167		1		1.38		1
																																						0.481667		1		5.10083		1
																																						0.640833		1		8.70583		0
																																						3.99167		1		0.745		1
																																						4.90333		0		5.88333		1
																																						6.795		0		0.293333		1
																																						2.0425		1		1.46167		1
																																						0.585833		1		2.29667		1
																																						0.8025		1		1.36583		1
																																						3.35083		1		2.19833		1
																																						0.944167		1		6.475		0
																																						5.5575		0		7.84667		0
																																						4.33917		0		6.11667		0
																																						3.41417		1		3.77		1
																																						6.34333		0		0.0025		1
																																						6.05333		1		6.31083		1
																																						0.999167		1		3.255		1
																																						0.52		1		6.46667		1
																																						3.23083		1		0.189167		1
																																						1.82333		1		7.03667		0
																																						6.57083		0		3.515		1
																																						6.00417		0		7.1375		1
																																						2.35417		1		7.71		0
																																						0.270833		1		3.28		1
																																						4.44917		0		6.875		0
																																						1.00167		1		2.64167		0
																																						5.86417		0		3.50167		1
																																						3.2525		0		0.481667		1
																																						4.35		1		0.640833		1
																																						5.48083		0		4.90333		0
																																						1.31417		1		6.795		0
																																						2.305		1		2.0425		1
																																						2.4725		1		0.585833		1
																																						0.0333333		1		0.8025		1
																																						0.175		0		3.35083		1
																																						0.630556		0		0.944167		1
																																						1.93333		0		5.5575		0
																																						2.25		0		4.33917		0
																																						0.5		1		3.41417		1
																																						4.16667		1		6.34333		0
																																						6.08333		0		6.05333		1
																																						2.91667		1		0.999167		1
																																						2.3		1		0.52		1
																																						4.06667		1		3.23083		1
																																						5.55		0		1.82333		1
																																						0.841667		1		6.57083		0
																																						0.725		1		6.00417		0
																																						8.83333		0		2.35417		1
																																						3.93917		0		0.270833		1
																																						4.92583		1		4.44917		0
																																						4.29833		0		1.00167		1
																																						3.02083		1		5.86417		0
																																						0.55		1		3.2525		0
																																						4.5775		1		4.35		1
																																						0.811667		1		5.48083		0
																																						4.90667		0		1.31417		1
																																						4.3175		0		2.305		1
																																						5.1		1		0.0333333		1
																																						1.79		1		0.630556		0
																																						0.531667		1		0.661111		0
																																						5.75083		1		1.93333		0
																																						5.345		0		2.25		0
																																						2.68667		1		0.5		1
																																						4.69583		0		4.16667		1
																																						5.75417		0		6.08333		0
																																						11.0167		0		2.91667		1
																																						4.69333		0		2.3		1
																																						5.10417		0		4.06667		1
																																						4.2025		0		5.55		0
																																						6.11333		0		0.841667		1
																																						5.56167		0		0.725		1
																																						6.06667		0		8.83333		0
																																						1.65833		1		3.93917		0
																																						10.7333		1		4.92583		1
																																						2.60667		1		4.29833		0
																																						3.7775		1		3.02083		1
																																						2.39		1		0.55		1
																																						6.99583		0		4.5775		1
																																						1.0525		1		0.811667		1
																																						6.49083		0		4.90667		0
																																						0.931667		0		4.3175		0
																																						2.54417		0		5.1		1
																																						6.1325		0		1.79		1
																																						3.65		1		0.531667		1
																																						0.973333		1		2.68667		1
																																						4.33417		0		5.75417		0
																																						6.2175		0		11.0167		0
																																						2.66167		1		4.69333		0
																																						0.186667		1		5.10417		0
																																						1.80833		1		6.11333		0
																																						6.10167		0		5.56167		0
																																						6.5875		0		6.06667		0
																																						0.7375		1		1.65833		1
																																						7.68333		0		10.7333		1
																																						0.491667		1		2.60667		1
																																						7.50583		0		3.7775		1
																																						2.08083		1		2.39		1
																																						3.50333		1		1.0525		1
																																						1.01667		1		6.49083		0
																																						0.2		1		0.931667		0
																																						0.225		1		2.54417		0
																																						8		1		6.1325		0
																																						5.50833		1		3.65		1
																																						5.71667		1		0.973333		1
																																						4		1		6.2175		0
																																						2.55833		1		2.66167		1
																																						6.74167		1		0.186667		1
																																						0.975		1		1.80833		1
																																						2.76667		1		6.10167		0
																																						1.46667		1		6.5875		0
																																						3.54167		1		0.7375		1
																																						10.2		1		7.68333		0
																																						2.51667		1		0.491667		1
																																						6.54167		1		2.08083		1
																																						6.1		1		3.50333		1
																																						5.43333		1		1.01667		1
																																						6.1		1		0.2		1
																																						12.15		0		0.225		1
																																						6.14167		1		8		1
																																						1.35833		1		5.71667		1
																																						0.275		1		4		1
																																						1.625		1		2.55833		1
																																						0.7		1		6.74167		1
																																						2.24167		1		0.975		1
																																						10.8167		0		2.76667		1
																																						1.63333		1		1.46667		1
																																						8.78333		1		3.54167		1
																																						13.125		1		10.2		1
																																						10.0417		1		2.51667		1
																																						3.98333		1		6.54167		1
																																						2.46667		1		6.1		1
																																						4.35833		0		5.43333		1
																																						5.78333		0		6.1		1
																																						2.1625		1		12.15		0
																																						10.15		0		0.275		1
																																						2.71667		1		1.625		1
																																						6.76667		1		0.7		1
																																						1.20833		1		2.24167		1
																																						0.766667		1		10.8167		0
																																						1.58333		1		1.63333		1
																																						10.1		0		13.125		1
																																						0.966667		1		10.0417		1
																																						0.75		1		2.46667		1
																																						8.13333		0		4.35833		0
																																						4.91667		1		5.78333		0
																																						14.6583		0		2.1625		1
																																						3.775		1		10.15		0
																																						7.71667		1		2.71667		1
																																						0.333333		1		6.76667		1
																																						1.4		1		0.766667		1
																																						5.16667		0		1.58333		1
																																						5.19167		1		10.1		0
																																						5.98333		0		0.966667		1
																																						7		0		0.75		1
																																						1.55		1		4.91667		1
																																						2.08333		0		14.6583		0
																																						3.81667		1		3.775		1
																																						1.71667		1		7.71667		1
																																						9.20833		0		1.4		1
																																						11.1333		0		5.16667		0
																																						5.875		1		5.19167		1
																																						4.34167		0		7		0
																																						1.46667		1		1.55		1
																																						1.40833		1		2.08333		0
																																						7.23333		0		3.81667		1
																																						8.61667		0		1.71667		1
																																						5.41667		1		9.20833		0
																																						9.8		0		11.1333		0
																																						9.65		1		5.875		1
																																						1.58333		1		4.34167		0
																																						7.00833		1		1.46667		1
																																						12.775		0		1.40833		1
																																						12.825		0		7.23333		0
																																						13.55		0		8.61667		0
																																						5.31667		0		5.41667		1
																																						11.0417		1		9.8		0
																																						10.9		0		9.65		1
																																						5.75		0		1.58333		1
																																						13.3		0		12.775		0
																																						13.1417		0		12.825		0
																																						6.35833		0		13.55		0
																																						8.825		0		5.31667		0
																																						2.35		1		11.0417		1
																																						0.6		1		10.9		0
																																						6.625		1		5.75		0
																																						6.85833		0		13.3		0
																																						8.43333		0		13.1417		0
																																						14.0083		0		6.35833		0
																																						2.83333		1		8.825		0
																																						1.24167		1		0.6		1
																																						0.8		1		6.625		1
																																						7.91667		0		6.85833		0
																																						5.2		0		8.43333		0
																																						5.35833		0		14.0083		0
																																						1.74167		1		2.83333		1
																																						1.85833		1		1.24167		1
																																						5.65833		1		0.8		1
																																						3.025		0		7.91667		0
																																						1.89167		1		5.2		0
																																						6.91667		0		1.74167		1
																																						2.74167		0		1.85833		1
																																						3.175		0		5.65833		1
																																						4.51667		1		3.025		0
																																						8.00833		1		1.89167		1
																																						4.43333		0		6.91667		0
																																						1.04167		1		3.175		0
																																						2.45833		0		4.51667		1
																																						3.08333		1		8.00833		1
																																						8.95833		0		4.43333		0
																																						5.75		0		2.45833		0
																																						4.475		0		3.08333		1
																																						1.81667		0		8.95833		0
																																						4.65		0		4.475		0
																																						1.75		1		1.81667		0
																																						4.725		1		4.65		0
																																						0.608333		1		1.75		1
																																						13.325		0		4.725		1
																																						5.06667		0		13.325		0
																																						1.76667		1		1.76667		1
																																						4.46667		0		4.46667		0
																																						2.33333		1		2.33333		1
																																						4		1		4		1
																																						4.75		0		4.75		0
																																						3.58333		0		3.58333		0
																																						3.41667		0		3.41667		0
																																						2.83333		0		2.83333		0
																																						2		0		2		0
																																						3.58333		0		3.58333		0
																																						2.66667		0		2.66667		0
																																						7.66667		0		7.66667		0
																																						5.41667		0		5.41667		0
																																						3.58333		0		3.58333		0
																																						5.75		0		5.75		0
																																						3.33333		1		3.33333		1
																																						1.75		1		1.75		1
																																						2.41667		1		2.41667		1
																																						2.16667		1		2.16667		1
																																						6.41667		0		6.41667		0
																																						0.166667		1		0.166667		1
																																						1.33333		1		1.33333		1
																																						5.5		0		5.5		0
																																						1.16667		1		1.16667		1
																																						2.75		0		2.75		0
																																						7.08333		0		7.08333		0
																																						5.5		0		5.5		0
																																						1.25		0		1.25		0
																																						7.58333		0		7.58333		0
																																						5.66667		1		5.66667		1
																																						2.75		0		2.75		0
																																						2		1		2		1
																																						6		0		5.16667		0
																																						5.16667		0		9.5		1
																																						9.5		1		0.333333		1
																																						0.333333		1		1.66667		1
																																						1.66667		1		4.33333		1
																																						4.33333		1		7.75		0
																																						7.75		0		4.25		0
																																						4.25		0		1.16667		1
																																						1.16667		1		8.33333		0
																																						8.33333		0		2.75		0
																																						2.75		0		3.91667		0
																																						3.91667		0		2.66667		1
																																						2.66667		1		5		0
																																						5		0		4.16667		0
																																						4.16667		0		1.25		1
																																						1.25		1		3.08333		0
																																						3.08333		0		4.5		0
																																						4.5		0		2.58333		0
																																						2.58333		0		3.16667		0
																																						3.16667		0		9.58333		0
																																						9.58333		0		3		0
																																						3		0		4.33333		1
																																						4.33333		1		4		1
																																						4		1		1.58333		1
																																						1.58333		1		7.58333		0
																																						7.58333		0		17		1
																																						17		1		4.16667		0
																																						4.16667		0		6.66667		0
																																						6.66667		0		3.5		1
																																						3.5		1		5		0
																																						5		0		2.16667		0
																																						2.16667		0		5.16667		1
																																						5.16667		1		3.25		1
																																						3.25		1		1.83333		0
																																						1.83333		0		5.25		0
																																						5.25		0		5.66667		0
																																						5.66667		0		0.583333		0
																																						0.583333		0		4.33333		1
																																						4.33333		1		3		0
																																						3		0		1.25		1
																																						1.25		1		1.66667		1
																																						1.66667		1		3.41667		0
																																						3.41667		0		2.08333		1
																																						2.08333		1		5.5		0
																																						5.5		0		3.5		0
																																						3.5		0		4.25		1
																																						4.25		1		4.16667		0
																																						4.16667		0		4.75		1
																																						4.75		1		1.08333		1
																																						1.08333		1		6.5		1
																																						6.5		1		4		0
																																						4		0		2.75		1
																																						2.75		1		3.08333		0
																																						3.08333		0		1.41667		1
																																						1.41667		1		3.66667		0
																																						3.66667		0		2		1
																																						2		1		3.66667		0
																																						3.66667		0		2.5		0
																																						2.5		0		4.16667		0
																																						4.16667		0		7.33333		0
																																						7.33333		0		3.5		0
																																						3.5		0		3.33333		0
																																						3.83333		0		3.16667		0
																																						4.66667		0		5.83333		0
																																						3.33333		0		3.58333		0
																																						3.16667		0		4.58333		0
																																						5.83333		0		1.41667		1
																																						3.58333		0		3		0
																																						4.58333		0		0.833333		1
																																						1.41667		1		1.91667		1
																																						3		0		5.16667		0
																																						0.833333		1		5.33333		0
																																						1.91667		1		7.08333		0
																																						5.16667		0		3.91667		1
																																						5.33333		0		6.25		0
																																						7.08333		0		1.54444		0
																																						3.91667		1		2.58611		0
																																						6.25		0		5.20556		1
																																						1.54444		0		1.52778		0
																																						5.78333		0		4.68056		0
																																						2.58611		0		0.266667		0
																																						5.20556		1		2.66111		1
																																						1.52778		0		1.10833		0
																																						4.68056		0		2.46667		0
																																						0.266667		0		2.20278		0
																																						2.66111		1		2.44722		1
																																						1.10833		0		1.31389		0
																																						2.46667		0		0.761111		1
																																						2.20278		0		2.03611		0
																																						1.31389		0		0.302778		1
																																						2.03611		0		4.04444		0
																																						1.925		0		1.925		0
																																						2.63889		1		2.63889		1
																																						0.863889		1		0.863889		1
																																						1.42222		0		1.42222		0
																																						6.94444		0		6.94444		0
																																						0.994444		1		0.994444		1
																																						3.28056		0		1.83333		0
																																						0.222222		1		3.28056		0
																																						0.333333		0		0.222222		1
																																						n= 1925 patients	# “0” represent "survival", “1” represent "dead".			n= 1925 patients	# “0” represent "survival", “1” represent "dead".
[truncated: 79 more columns]

[truncated: 4 more sheets: Supplementary fig.7, Supplementary fig. 8, Supplementary fig. 9, Supplementary fig. 10]
